# Supplementary material for: Transcriptomic Profiling Identifies TALAM1 and LINC00702 as HIV-1-Responsive lncRNAs in Microglia
Source: Int J Mol Sci. 2026 Apr 4;27(7):3271. doi: 10.3390/ijms27073271 (PMC13073277; doi:10.3390/ijms27073271)
Supplement: Supplementary file 1 [file ijms-27-03271-s001.zip]

Archive with 3 entries (3 files):
- Supplementary Figures S1-S4.pdf
- Supplementary Table S3.xlsx
- Supplementary Tables S1,S2,S4,S5.pdf
