# Supplementary material for: Transcriptomic Profiling Identifies TALAM1 and LINC00702 as HIV-1-Responsive lncRNAs in Microglia
Source: Int J Mol Sci. 2026 Apr 4;27(7):3271. doi: 10.3390/ijms27073271 (PMC13073277; doi:10.3390/ijms27073271)
Supplement: Supplementary file 1 [file ijms-27-03271-s001.zip › Supplementary Table S3.xlsx]

## Sheet: TALAM1
Table S3. Predicted interaction partners of TALAM1 and LINC00702 identified using the NPInter database, including interactions with proteins, microRNAs (miRNAs), and other non-coding RNAs.
InterID	NcRNAName	NcRNAID	NcRNAType	PartnerName	PartnerID	PartnerType	Description	Experiment	Organism	PubMedID	TissueOrCellLine	DataSource
ncRI-40062756	NONHSAG008671	NONHSAG008671	lncRNA	WDR33	Q9C0J8	protein	PAR-CLIP showed that WDR33 binds in and very close to the AAUAAA signal	PAR-CLIP	Homo sapiens	25301781	HEK293	High-throughput data
ncRI-40085093	NONHSAG008671	NONHSAG008671	lncRNA	HNRH1	P31943	protein	hnRNP H in regulation of alternative cleavage and polyadenylation, a role that is supported by CLIP-Seq;CLIPseq data were analysed by CLIPdb	CLIP-Seq	Homo sapiens	21057496	HEK293T	High-throughput data
ncRI-40085649	NONHSAG008671	NONHSAG008671	lncRNA	HNRNPU	Q00839	protein	Genome-wide analysis by CLIP-seq reveals that hnRNP U binds virtually to all classes of regulatory non-coding RNAs,;CLIPseq data were analysed by CLIPdb	CLIP-Seq	Homo sapiens	22325991; 22574288	HeLa; HEK293T	High-throughput data
ncRI-40086277	NONHSAG008671	NONHSAG008671	lncRNA	HNRNPA1	P09651	protein	Integrative genome-wide analysis reveals cooperative regulation of alternative splicing by hnRNP proteins;CLIPseq data were analysed by CLIPdb	CLIP-Seq	Homo sapiens	22574288	HEK293T	High-throughput data
ncRI-40088624	NONHSAG008671	NONHSAG008671	lncRNA	hnRNPA2B1	O88569	protein	Integrative genome-wide analysis reveals cooperative regulation of alternative splicing by hnRNP proteins;CLIPseq data were analysed by CLIPdb	HITS-CLIP;CLIP-Seq	Homo sapiens	22574288	HEK293T; MDA-MB-231	High-throughput data
ncRI-40089217	NONHSAG008671	NONHSAG008671	lncRNA	HNRNPF	P52597	protein	Integrative genome-wide analysis reveals cooperative regulation of alternative splicing by hnRNP proteins;CLIPseq data were analysed by CLIPdb	CLIP-Seq	Homo sapiens	22574288	HEK293T	High-throughput data
ncRI-40090353	NONHSAG008671	NONHSAG008671	lncRNA	hnRNPM	P52272	protein	Integrative genome-wide analysis reveals cooperative regulation of alternative splicing by hnRNP proteins;CLIPseq data were analysed by CLIPdb	CLIP-Seq	Homo sapiens	22574288	HEK293T	High-throughput data
ncRI-40091740	NONHSAG008671	NONHSAG008671	lncRNA	EZH2	Q15910	protein	iCLIP analysis of EZH2-interacting RNAs;CLIPseq data were analysed by CLIPdb	iCLIP	Homo sapiens	22659877	colon cancer cell lines; HCT116	High-throughput data
ncRI-40092647	NONHSAG008671	NONHSAG008671	lncRNA	CPSF7	Q8N684	protein	We performed PAR-CLIP experiments for 3' end processing factors;CLIPseq data were analysed by CLIPdb	PAR-CLIP	Homo sapiens	22813749	HEK293	High-throughput data
ncRI-40097830	NONHSAG008671	NONHSAG008671	lncRNA	CPSF6	Q16630	protein	We performed PAR-CLIP experiments for 3' end processing factors;CLIPseq data were analysed by CLIPdb	PAR-CLIP	Homo sapiens	22813749	HEK293	High-throughput data
ncRI-40100432	NONHSAG008671	NONHSAG008671	lncRNA	CPSF4	O95639	protein	We performed PAR-CLIP experiments for 3' end processing factors;CLIPseq data were analysed by CLIPdb	PAR-CLIP	Homo sapiens	22813749	HEK293	High-throughput data
ncRI-40100547	NONHSAG008671	NONHSAG008671	lncRNA	CPSF3	Q9UKF6	protein	We performed PAR-CLIP experiments for 3' end processing factors;CLIPseq data were analysed by CLIPdb	PAR-CLIP	Homo sapiens	22813749	HEK293	High-throughput data
ncRI-40100630	NONHSAG008671	NONHSAG008671	lncRNA	CPSF2	Q9P2I0	protein	We performed PAR-CLIP experiments for 3' end processing factors;CLIPseq data were analysed by CLIPdb	PAR-CLIP	Homo sapiens	22813749	HEK293	High-throughput data
ncRI-40100675	NONHSAG008671	NONHSAG008671	lncRNA	CPSF1	Q10570	protein	We performed PAR-CLIP experiments for 3' end processing factors;CLIPseq data were analysed by CLIPdb	PAR-CLIP	Homo sapiens	22813749	HEK293	High-throughput data
ncRI-40101381	NONHSAG008671	NONHSAG008671	lncRNA	CSTF2	P33240	protein	We performed PAR-CLIP experiments for 3' end processing factors;CLIPseq data were analysed by CLIPdb	iCLIP;PAR-CLIP	Homo sapiens	22813749; 23112178	HeLa; HEK293	High-throughput data
ncRI-40104790	NONHSAG008671	NONHSAG008671	lncRNA	CSTF2T	Q9H0L4	protein	We performed PAR-CLIP experiments for 3' end processing factors;CLIPseq data were analysed by CLIPdb	PAR-CLIP	Homo sapiens	22813749	HEK293	High-throughput data
ncRI-40106899	NONHSAG008671	NONHSAG008671	lncRNA	C17ORF85	Q53F19	protein	The mRNA-bound proteome and its global occupancy profile on protein-coding transcripts;CLIPseq data were analysed by CLIPdb	PAR-CLIP	Homo sapiens	22681889	HEK293	High-throughput data
ncRI-40107342	NONHSAG008671	NONHSAG008671	lncRNA	Caprin1	A0A087X082	protein	The mRNA-bound proteome and its global occupancy profile on protein-coding transcripts;CLIPseq data were analysed by CLIPdb	PAR-CLIP	Homo sapiens	22681889	HEK293	High-throughput data
ncRI-40108186	NONHSAG008671	NONHSAG008671	lncRNA	ALKBH5	K7ER58	protein	The mRNA-bound proteome and its global occupancy profile on protein-coding transcripts;CLIPseq data were analysed by CLIPdb	PAR-CLIP	Homo sapiens	22681889	HEK293	High-throughput data
ncRI-40108669	NONHSAG008671	NONHSAG008671	lncRNA	RTCB	Q9Y3I0	protein	The mRNA-bound proteome and its global occupancy profile on protein-coding transcripts;CLIPseq data were analysed by CLIPdb	PAR-CLIP	Homo sapiens	22681889	HEK293	High-throughput data
ncRI-40109909	NONHSAG008671	NONHSAG008671	lncRNA	ZC3H7B	Q9UGR2	protein	The mRNA-bound proteome and its global occupancy profile on protein-coding transcripts;CLIPseq data were analysed by CLIPdb	PAR-CLIP	Homo sapiens	22681889	HEK293	High-throughput data
ncRI-40111969	NONHSAG008671	NONHSAG008671	lncRNA	CPSF5	O43809	protein	We performed PAR-CLIP experiments for 3' end processing factors;CLIPseq data were analysed by CLIPdb	PAR-CLIP	Homo sapiens	22813749	HEK293	High-throughput data
ncRI-40115325	NONHSAG008671	NONHSAG008671	lncRNA	eIF4AIII	P38919	protein	CLIP-seq of eIF4AIII reveals transcriptome-wide mapping of the human exon junction complex;CLIPseq data were analysed by CLIPdb	CLIP-Seq	Homo sapiens	23085716	HeLa	High-throughput data
ncRI-40117402	NONHSAG008671	NONHSAG008671	lncRNA	YTHDF2	Q9Y5A9	protein	By using crosslinking and immunoprecipitation, we have identified over 4000 substrate RNA of YTHDF2;CLIPseq data were analysed by CLIPdb	PAR-CLIP	Homo sapiens	23453015; 24284625	HeLa	High-throughput data
ncRI-40117772	NONHSAG008671	NONHSAG008671	lncRNA	Ataxin-2	Q99700	protein	High-throughput sequencing of Ataxin-2-bound RNAs prepared by PAR-CLIP revealed that Ataxin-2 binds predominantly to uridine-rich elements;CLIPseq data were analysed by CLIPdb	PAR-CLIP	Homo sapiens	24954906	HEK293T	High-throughput data
ncRI-40117905	NONHSAG008671	NONHSAG008671	lncRNA	FUS	P35637	protein	High-throughput sequencing of Ataxin-2-bound RNAs prepared by PAR-CLIP revealed that Ataxin-2 binds predominantly to uridine-rich elements;CLIPseq data were analysed by CLIPdb	CLIP-Seq;PAR-CLIP	Homo sapiens	23023293; 24954906	HEK293T; human brain	High-throughput data
ncRI-40118150	NONHSAG008671	NONHSAG008671	lncRNA	TARDBP	A0A087WZM1	protein	High-throughput sequencing of Ataxin-2-bound RNAs prepared by PAR-CLIP revealed that Ataxin-2 binds predominantly to uridine-rich elements;CLIPseq data were analysed by CLIPdb	PAR-CLIP	Homo sapiens	24954906	HEK293T	High-throughput data
ncRI-40118718	NONHSAG008671	NONHSAG008671	lncRNA	hnRNPC	P07910	protein	Quantitative iCLIP reveals genome-wide competition of hnRNP C and U2AF65;CLIPseq data were analysed by CLIPdb	iCLIP	Homo sapiens	20601959; 23374342	HeLa	High-throughput data
ncRI-40120504	NONHSAG008671	NONHSAG008671	lncRNA	TIA1	P31483	protein	iCLIP predicts the dual splicing effects of TIA-RNA interactions;CLIPseq data were analysed by CLIPdb	iCLIP	Homo sapiens	21048981	HeLa	High-throughput data
ncRI-40120735	NONHSAG008671	NONHSAG008671	lncRNA	TIAL1	E7ETC0	protein	iCLIP predicts the dual splicing effects of TIA-RNA interactions;CLIPseq data were analysed by CLIPdb	iCLIP	Homo sapiens	21048981	HeLa	High-throughput data
ncRI-40121168	NONHSAG008671	NONHSAG008671	lncRNA	TDP-43	-	protein	CLIP-Seq of human brain and neuroblastoma sample to characterisethe RNA targets and position-dependent splicing regulation by TDP-43;CLIPseq data were analysed by CLIPdb	iCLIP	Homo sapiens	21358640	SH-SY5Y; H9	High-throughput data
ncRI-40123112	NONHSAG008671	NONHSAG008671	lncRNA	TARBP2	Q15633	protein	Identify TARBP2 binding sites on endogenous RNA.	HITS-CLIP	Homo sapiens	25043050	MDA-LM2	High-throughput data
ncRI-40128814	NONHSAG008671	NONHSAG008671	lncRNA	RBM6	P78332	protein	CLIP-Seq analysis of RBM5, RBM6 and RBM10, with 2 biological replicates and one non-specific control for each protein.	CLIP-Seq	Homo sapiens	24332178	HeLa	High-throughput data
ncRI-40138748	NONHSAG008671	NONHSAG008671	lncRNA	RBM10	P98175	protein	CLIP-Seq analysis of RBM5, RBM6 and RBM10, with 2 biological replicates and one non-specific control for each protein.	CLIP-Seq	Homo sapiens	24332178	HeLa	High-throughput data
ncRI-40147724	NONHSAG008671	NONHSAG008671	lncRNA	MOV10	P22626	protein	we demonstrate that MOV10 has an ATP-dependent 5 to 3 in vitro RNA unwinding activity and determine the RNA-binding sites of MOV10 and its helicase mutants using PAR-CLIP.	PAR-CLIP	Homo sapiens	24726324	HEK293	High-throughput data
ncRI-40156869	NONHSAG008671	NONHSAG008671	lncRNA	UPF1	Q92900	protein	PAR-CLIP of UPF1 reveals that MOV10 and UPF1 bind to RNA in close proximity.	PAR-CLIP	Homo sapiens	24726324	HEK293	High-throughput data
ncRI-40164664	NONHSAG008671	NONHSAG008671	lncRNA	ZFP36	M0QY76	protein	Global Target mRNA Specification and Regulation by RNA-Binding Protein ZFP36/Tristetraprolin/TTP.	PAR-CLIP	Homo sapiens	24401661	HEK293	High-throughput data
ncRI-40285574	NONHSAG008671	NONHSAG008671	lncRNA	hsa-let-7a-2	MI0000061	miRNA	interactions between ncRNAs and miRNAs	Conserved miRNAs target sites predicted by TargetScan and miRanda overlap with the AGO CLIP dataset	Homo sapiens			TargetScan with Ago CLIP data
ncRI-40285910	NONHSAG008671	NONHSAG008671	lncRNA	hsa-let-7b-5p	MI0000063	miRNA	interactions between ncRNAs and miRNAs	Conserved miRNAs target sites predicted by TargetScan and miRanda overlap with the AGO CLIP dataset	Homo sapiens			TargetScan with Ago CLIP data
ncRI-40286273	NONHSAG008671	NONHSAG008671	lncRNA	hsa-let-7c	MI0000064	miRNA	interactions between ncRNAs and miRNAs	Conserved miRNAs target sites predicted by TargetScan and miRanda overlap with the AGO CLIP dataset	Homo sapiens			TargetScan with Ago CLIP data
ncRI-40286615	NONHSAG008671	NONHSAG008671	lncRNA	hsa-let-7d-3p	MI0000065	miRNA	interactions between ncRNAs and miRNAs	Conserved miRNAs target sites predicted by TargetScan and miRanda overlap with the AGO CLIP dataset	Homo sapiens			TargetScan with Ago CLIP data
ncRI-40286949	NONHSAG008671	NONHSAG008671	lncRNA	hsa-let-7e-3p	MI0000066	miRNA	interactions between ncRNAs and miRNAs	Conserved miRNAs target sites predicted by TargetScan and miRanda overlap with the AGO CLIP dataset	Homo sapiens			TargetScan with Ago CLIP data
ncRI-40287302	NONHSAG008671	NONHSAG008671	lncRNA	hsa-let-7f-5p	MI0000067	miRNA	interactions between ncRNAs and miRNAs	Conserved miRNAs target sites predicted by TargetScan and miRanda overlap with the AGO CLIP dataset	Homo sapiens			TargetScan with Ago CLIP data
ncRI-40287632	NONHSAG008671	NONHSAG008671	lncRNA	hsa-let-7g-5p	MI0000433	miRNA	interactions between ncRNAs and miRNAs	Conserved miRNAs target sites predicted by TargetScan and miRanda overlap with the AGO CLIP dataset	Homo sapiens			TargetScan with Ago CLIP data
ncRI-40287940	NONHSAG008671	NONHSAG008671	lncRNA	hsa-let-7i-5p	MI0000434	miRNA	interactions between ncRNAs and miRNAs	Conserved miRNAs target sites predicted by TargetScan and miRanda overlap with the AGO CLIP dataset	Homo sapiens			TargetScan with Ago CLIP data
ncRI-40288293	NONHSAG008671	NONHSAG008671	lncRNA	hsa-mir-103a-2-5p	MI0000108	miRNA	interactions between ncRNAs and miRNAs	Conserved miRNAs target sites predicted by TargetScan and miRanda overlap with the AGO CLIP dataset	Homo sapiens			TargetScan with Ago CLIP data
ncRI-40288572	NONHSAG008671	NONHSAG008671	lncRNA	hsa-miR-106a-3p	MI0000113	miRNA	interactions between ncRNAs and miRNAs	Conserved miRNAs target sites predicted by TargetScan and miRanda overlap with the AGO CLIP dataset	Homo sapiens			TargetScan with Ago CLIP data
ncRI-40288892	NONHSAG008671	NONHSAG008671	lncRNA	hsa-mir-106b-3p	MI0000734	miRNA	interactions between ncRNAs and miRNAs	Conserved miRNAs target sites predicted by TargetScan and miRanda overlap with the AGO CLIP dataset	Homo sapiens			TargetScan with Ago CLIP data
ncRI-40289203	NONHSAG008671	NONHSAG008671	lncRNA	hsa-mir-107	MI0000114	miRNA	interactions between ncRNAs and miRNAs	Conserved miRNAs target sites predicted by TargetScan and miRanda overlap with the AGO CLIP dataset	Homo sapiens			TargetScan with Ago CLIP data
ncRI-40289461	NONHSAG008671	NONHSAG008671	lncRNA	hsa-mir-10a-3p	MI0000266	miRNA	interactions between ncRNAs and miRNAs	Conserved miRNAs target sites predicted by TargetScan and miRanda overlap with the AGO CLIP dataset	Homo sapiens			TargetScan with Ago CLIP data
ncRI-40289598	NONHSAG008671	NONHSAG008671	lncRNA	hsa-mir-10b-3p	MI0000267	miRNA	interactions between ncRNAs and miRNAs	Conserved miRNAs target sites predicted by TargetScan and miRanda overlap with the AGO CLIP dataset	Homo sapiens			TargetScan with Ago CLIP data
ncRI-40289855	NONHSAG008671	NONHSAG008671	lncRNA	hsa-miR-1224-3p	MI0003764	miRNA	interactions between ncRNAs and miRNAs	Conserved miRNAs target sites predicted by TargetScan and miRanda overlap with the AGO CLIP dataset	Homo sapiens			TargetScan with Ago CLIP data
ncRI-40290004	NONHSAG008671	NONHSAG008671	lncRNA	hsa-mir-122	MI0000442	miRNA	interactions between ncRNAs and miRNAs	Conserved miRNAs target sites predicted by TargetScan and miRanda overlap with the AGO CLIP dataset	Homo sapiens			TargetScan with Ago CLIP data
ncRI-40290399	NONHSAG008671	NONHSAG008671	lncRNA	hsa-mir-125a-3p	MI0000469	miRNA	interactions between ncRNAs and miRNAs	Conserved miRNAs target sites predicted by TargetScan and miRanda overlap with the AGO CLIP dataset	Homo sapiens			TargetScan with Ago CLIP data
ncRI-40290609	NONHSAG008671	NONHSAG008671	lncRNA	hsa-miR-125b-5p	MI0000446	miRNA	interactions between ncRNAs and miRNAs	Conserved miRNAs target sites predicted by TargetScan and miRanda overlap with the AGO CLIP dataset	Homo sapiens			TargetScan with Ago CLIP data
ncRI-40290784	NONHSAG008671	NONHSAG008671	lncRNA	hsa-miR-1271-3p	MI0003814	miRNA	interactions between ncRNAs and miRNAs	Conserved miRNAs target sites predicted by TargetScan and miRanda overlap with the AGO CLIP dataset	Homo sapiens			TargetScan with Ago CLIP data
ncRI-40290911	NONHSAG008671	NONHSAG008671	lncRNA	hsa-miR-127-5p	MI0000472	miRNA	interactions between ncRNAs and miRNAs	Conserved miRNAs target sites predicted by TargetScan and miRanda overlap with the AGO CLIP dataset	Homo sapiens			miRanda with Ago CLIP data
ncRI-40291008	NONHSAG008671	NONHSAG008671	lncRNA	hsa-mir-128	MI0000447	miRNA	interactions between ncRNAs and miRNAs	Conserved miRNAs target sites predicted by TargetScan and miRanda overlap with the AGO CLIP dataset	Homo sapiens			TargetScan with Ago CLIP data
ncRI-40291180	NONHSAG008671	NONHSAG008671	lncRNA	hsa-miR-129-5p	MI0000252	miRNA	interactions between ncRNAs and miRNAs	Conserved miRNAs target sites predicted by TargetScan and miRanda overlap with the AGO CLIP dataset	Homo sapiens			TargetScan with Ago CLIP data
ncRI-40291310	NONHSAG008671	NONHSAG008671	lncRNA	hsa-miR-129-2-3p	MI0000473	miRNA	interactions between ncRNAs and miRNAs	Conserved miRNAs target sites predicted by TargetScan and miRanda overlap with the AGO CLIP dataset	Homo sapiens			TargetScan with Ago CLIP data
ncRI-40291634	NONHSAG008671	NONHSAG008671	lncRNA	hsa-miR-1298-5p	MI0003938	miRNA	interactions between ncRNAs and miRNAs	Conserved miRNAs target sites predicted by TargetScan and miRanda overlap with the AGO CLIP dataset	Homo sapiens			TargetScan with Ago CLIP data
ncRI-40291931	NONHSAG008671	NONHSAG008671	lncRNA	hsa-mir-130a-3p	MI0000448	miRNA	interactions between ncRNAs and miRNAs	Conserved miRNAs target sites predicted by TargetScan and miRanda overlap with the AGO CLIP dataset	Homo sapiens			TargetScan with Ago CLIP data
ncRI-40292402	NONHSAG008671	NONHSAG008671	lncRNA	hsa-miR-130b-3p	MI0000748	miRNA	interactions between ncRNAs and miRNAs	Conserved miRNAs target sites predicted by TargetScan and miRanda overlap with the AGO CLIP dataset	Homo sapiens			TargetScan with Ago CLIP data
ncRI-40292887	NONHSAG008671	NONHSAG008671	lncRNA	hsa-miR-134-5p	MI0000474	miRNA	interactions between ncRNAs and miRNAs	Conserved miRNAs target sites predicted by TargetScan and miRanda overlap with the AGO CLIP dataset	Homo sapiens			TargetScan with Ago CLIP data
ncRI-40293056	NONHSAG008671	NONHSAG008671	lncRNA	hsa-miR-135a2	MI0000453	miRNA	interactions between ncRNAs and miRNAs	Conserved miRNAs target sites predicted by TargetScan and miRanda overlap with the AGO CLIP dataset	Homo sapiens			TargetScan with Ago CLIP data
ncRI-40293320	NONHSAG008671	NONHSAG008671	lncRNA	hsa-miR-135b-5p	MI0000810	miRNA	interactions between ncRNAs and miRNAs	Conserved miRNAs target sites predicted by TargetScan and miRanda overlap with the AGO CLIP dataset	Homo sapiens			TargetScan with Ago CLIP data
ncRI-40293588	NONHSAG008671	NONHSAG008671	lncRNA	hsa-miR-136-3p	MI0000475	miRNA	interactions between ncRNAs and miRNAs	Conserved miRNAs target sites predicted by TargetScan and miRanda overlap with the AGO CLIP dataset	Homo sapiens			TargetScan with Ago CLIP data
ncRI-40293838	NONHSAG008671	NONHSAG008671	lncRNA	hsa-mir-137	MI0000454	miRNA	interactions between ncRNAs and miRNAs	Conserved miRNAs target sites predicted by TargetScan and miRanda overlap with the AGO CLIP dataset	Homo sapiens			TargetScan with Ago CLIP data
ncRI-40294021	NONHSAG008671	NONHSAG008671	lncRNA	hsa-miR-138-2-3p	MI0000455	miRNA	interactions between ncRNAs and miRNAs	Conserved miRNAs target sites predicted by TargetScan and miRanda overlap with the AGO CLIP dataset	Homo sapiens			TargetScan with Ago CLIP data
ncRI-40294271	NONHSAG008671	NONHSAG008671	lncRNA	hsa-miR-139-3p	MI0000261	miRNA	interactions between ncRNAs and miRNAs	Conserved miRNAs target sites predicted by TargetScan and miRanda overlap with the AGO CLIP dataset	Homo sapiens			TargetScan with Ago CLIP data
ncRI-40294444	NONHSAG008671	NONHSAG008671	lncRNA	hsa-mir-1	MI0000651	miRNA	interactions between ncRNAs and miRNAs	Conserved miRNAs target sites predicted by TargetScan and miRanda overlap with the AGO CLIP dataset	Homo sapiens			TargetScan with Ago CLIP data
ncRI-40294622	NONHSAG008671	NONHSAG008671	lncRNA	hsa-mir-140-3p	MI0000456	miRNA	interactions between ncRNAs and miRNAs	Conserved miRNAs target sites predicted by TargetScan and miRanda overlap with the AGO CLIP dataset	Homo sapiens			TargetScan with Ago CLIP data
ncRI-40294804	NONHSAG008671	NONHSAG008671	lncRNA	hsa-miR-141-3p	MI0000457	miRNA	interactions between ncRNAs and miRNAs	Conserved miRNAs target sites predicted by TargetScan and miRanda overlap with the AGO CLIP dataset	Homo sapiens			TargetScan with Ago CLIP data
ncRI-40295012	NONHSAG008671	NONHSAG008671	lncRNA	hsa-mir-142-3p	MI0000458	miRNA	interactions between ncRNAs and miRNAs	Conserved miRNAs target sites predicted by TargetScan and miRanda overlap with the AGO CLIP dataset	Homo sapiens			TargetScan with Ago CLIP data
ncRI-40295260	NONHSAG008671	NONHSAG008671	lncRNA	hsa-miR-143-3p	MI0000459	miRNA	interactions between ncRNAs and miRNAs	Conserved miRNAs target sites predicted by TargetScan and miRanda overlap with the AGO CLIP dataset	Homo sapiens			TargetScan with Ago CLIP data
ncRI-40295442	NONHSAG008671	NONHSAG008671	lncRNA	hsa-miR-144-3p	MI0000460	miRNA	interactions between ncRNAs and miRNAs	Conserved miRNAs target sites predicted by TargetScan and miRanda overlap with the AGO CLIP dataset	Homo sapiens			miRanda with Ago CLIP data
ncRI-40295865	NONHSAG008671	NONHSAG008671	lncRNA	hsa-miR-146a-3p	MI0000477	miRNA	interactions between ncRNAs and miRNAs	Conserved miRNAs target sites predicted by TargetScan and miRanda overlap with the AGO CLIP dataset	Homo sapiens			TargetScan with Ago CLIP data
ncRI-40295999	NONHSAG008671	NONHSAG008671	lncRNA	hsa-miR-146b-5p	MI0003129	miRNA	interactions between ncRNAs and miRNAs	Conserved miRNAs target sites predicted by TargetScan and miRanda overlap with the AGO CLIP dataset	Homo sapiens			TargetScan with Ago CLIP data
ncRI-40296136	NONHSAG008671	NONHSAG008671	lncRNA	hsa-miR-147b	MI0005544	miRNA	interactions between ncRNAs and miRNAs	Conserved miRNAs target sites predicted by TargetScan and miRanda overlap with the AGO CLIP dataset	Homo sapiens			TargetScan with Ago CLIP data
ncRI-40296216	NONHSAG008671	NONHSAG008671	lncRNA	hsa-mir-148a	MI0000253	miRNA	interactions between ncRNAs and miRNAs	Conserved miRNAs target sites predicted by TargetScan and miRanda overlap with the AGO CLIP dataset	Homo sapiens			TargetScan with Ago CLIP data
ncRI-40296383	NONHSAG008671	NONHSAG008671	lncRNA	hsa-mir-148b	MI0000811	miRNA	interactions between ncRNAs and miRNAs	Conserved miRNAs target sites predicted by TargetScan and miRanda overlap with the AGO CLIP dataset	Homo sapiens			TargetScan with Ago CLIP data
ncRI-40296579	NONHSAG008671	NONHSAG008671	lncRNA	hsa-miR-149-3p	MI0000478	miRNA	interactions between ncRNAs and miRNAs	Conserved miRNAs target sites predicted by TargetScan and miRanda overlap with the AGO CLIP dataset	Homo sapiens			TargetScan with Ago CLIP data
ncRI-40296860	NONHSAG008671	NONHSAG008671	lncRNA	hsa-mir-150	MI0000479	miRNA	interactions between ncRNAs and miRNAs	Conserved miRNAs target sites predicted by TargetScan and miRanda overlap with the AGO CLIP dataset	Homo sapiens			TargetScan with Ago CLIP data
ncRI-40297066	NONHSAG008671	NONHSAG008671	lncRNA	hsa-miR-151a-3p	MI0000809	miRNA	interactions between ncRNAs and miRNAs	Conserved miRNAs target sites predicted by TargetScan and miRanda overlap with the AGO CLIP dataset	Homo sapiens			TargetScan with Ago CLIP data
ncRI-40297352	NONHSAG008671	NONHSAG008671	lncRNA	hsa-miR-152	MI0000462	miRNA	interactions between ncRNAs and miRNAs	Conserved miRNAs target sites predicted by TargetScan and miRanda overlap with the AGO CLIP dataset	Homo sapiens			TargetScan with Ago CLIP data
ncRI-40297503	NONHSAG008671	NONHSAG008671	lncRNA	hsa-mir-153	MI0000463	miRNA	interactions between ncRNAs and miRNAs	Conserved miRNAs target sites predicted by TargetScan and miRanda overlap with the AGO CLIP dataset	Homo sapiens			TargetScan with Ago CLIP data
ncRI-40297600	NONHSAG008671	NONHSAG008671	lncRNA	hsa-miR-154-3p	MI0000480	miRNA	interactions between ncRNAs and miRNAs	Conserved miRNAs target sites predicted by TargetScan and miRanda overlap with the AGO CLIP dataset	Homo sapiens			TargetScan with Ago CLIP data
ncRI-40298059	NONHSAG008671	NONHSAG008671	lncRNA	hsa-mir-15a	MI0000069	miRNA	interactions between ncRNAs and miRNAs	Conserved miRNAs target sites predicted by TargetScan and miRanda overlap with the AGO CLIP dataset	Homo sapiens			TargetScan with Ago CLIP data
ncRI-40298469	NONHSAG008671	NONHSAG008671	lncRNA	hsa-miR-15b-5p	MI0000438	miRNA	interactions between ncRNAs and miRNAs	Conserved miRNAs target sites predicted by TargetScan and miRanda overlap with the AGO CLIP dataset	Homo sapiens			TargetScan with Ago CLIP data
ncRI-40298861	NONHSAG008671	NONHSAG008671	lncRNA	hsa-miR-16-1-3p	MI0000070	miRNA	interactions between ncRNAs and miRNAs	Conserved miRNAs target sites predicted by TargetScan and miRanda overlap with the AGO CLIP dataset	Homo sapiens			TargetScan with Ago CLIP data
ncRI-40299243	NONHSAG008671	NONHSAG008671	lncRNA	hsa-mir-17	MI0000071	miRNA	interactions between ncRNAs and miRNAs	Conserved miRNAs target sites predicted by TargetScan and miRanda overlap with the AGO CLIP dataset	Homo sapiens			TargetScan with Ago CLIP data
ncRI-40299579	NONHSAG008671	NONHSAG008671	lncRNA	hsa-mir-181a	MI0000289	miRNA	interactions between ncRNAs and miRNAs	Conserved miRNAs target sites predicted by TargetScan and miRanda overlap with the AGO CLIP dataset	Homo sapiens			TargetScan with Ago CLIP data
ncRI-40299821	NONHSAG008671	NONHSAG008671	lncRNA	hsa-mir-181b-3p	MI0000270	miRNA	interactions between ncRNAs and miRNAs	Conserved miRNAs target sites predicted by TargetScan and miRanda overlap with the AGO CLIP dataset	Homo sapiens			TargetScan with Ago CLIP data
ncRI-40300077	NONHSAG008671	NONHSAG008671	lncRNA	hsa-mir-181c	MI0000271	miRNA	interactions between ncRNAs and miRNAs	Conserved miRNAs target sites predicted by TargetScan and miRanda overlap with the AGO CLIP dataset	Homo sapiens			TargetScan with Ago CLIP data
ncRI-40300315	NONHSAG008671	NONHSAG008671	lncRNA	hsa-mir-181d	MI0003139	miRNA	interactions between ncRNAs and miRNAs	Conserved miRNAs target sites predicted by TargetScan and miRanda overlap with the AGO CLIP dataset	Homo sapiens			TargetScan with Ago CLIP data
ncRI-40300588	NONHSAG008671	NONHSAG008671	lncRNA	hsa-miR-182-3p	MI0000272	miRNA	interactions between ncRNAs and miRNAs	Conserved miRNAs target sites predicted by TargetScan and miRanda overlap with the AGO CLIP dataset	Homo sapiens			TargetScan with Ago CLIP data
ncRI-40300897	NONHSAG008671	NONHSAG008671	lncRNA	hsa-miR-185-3p	MI0000482	miRNA	interactions between ncRNAs and miRNAs	Conserved miRNAs target sites predicted by TargetScan and miRanda overlap with the AGO CLIP dataset	Homo sapiens			TargetScan with Ago CLIP data
ncRI-40301208	NONHSAG008671	NONHSAG008671	lncRNA	hsa-mir-186-3p	MI0000483	miRNA	interactions between ncRNAs and miRNAs	Conserved miRNAs target sites predicted by TargetScan and miRanda overlap with the AGO CLIP dataset	Homo sapiens			TargetScan with Ago CLIP data
ncRI-40301464	NONHSAG008671	NONHSAG008671	lncRNA	hsa-miR-187-3p	MI0000274	miRNA	interactions between ncRNAs and miRNAs	Conserved miRNAs target sites predicted by TargetScan and miRanda overlap with the AGO CLIP dataset	Homo sapiens			miRanda with Ago CLIP data
ncRI-40301573	NONHSAG008671	NONHSAG008671	lncRNA	hsa-miR-188-3p	MI0000484	miRNA	interactions between ncRNAs and miRNAs	Conserved miRNAs target sites predicted by TargetScan and miRanda overlap with the AGO CLIP dataset	Homo sapiens			TargetScan with Ago CLIP data
ncRI-40301732	NONHSAG008671	NONHSAG008671	lncRNA	hsa-miR-18a-3p	MI0000072	miRNA	interactions between ncRNAs and miRNAs	Conserved miRNAs target sites predicted by TargetScan and miRanda overlap with the AGO CLIP dataset	Homo sapiens			TargetScan with Ago CLIP data
ncRI-40301985	NONHSAG008671	NONHSAG008671	lncRNA	hsa-miR-18b-5p	MI0001518	miRNA	interactions between ncRNAs and miRNAs	Conserved miRNAs target sites predicted by TargetScan and miRanda overlap with the AGO CLIP dataset	Homo sapiens			TargetScan with Ago CLIP data
ncRI-40302223	NONHSAG008671	NONHSAG008671	lncRNA	hsa-miR-190a	MI0000486	miRNA	interactions between ncRNAs and miRNAs	Conserved miRNAs target sites predicted by TargetScan and miRanda overlap with the AGO CLIP dataset	Homo sapiens			TargetScan with Ago CLIP data
ncRI-40302399	NONHSAG008671	NONHSAG008671	lncRNA	hsa-miR-190b	MI0005545	miRNA	interactions between ncRNAs and miRNAs	Conserved miRNAs target sites predicted by TargetScan and miRanda overlap with the AGO CLIP dataset	Homo sapiens			TargetScan with Ago CLIP data
ncRI-40302540	NONHSAG008671	NONHSAG008671	lncRNA	hsa-mir-191	MI0000465	miRNA	interactions between ncRNAs and miRNAs	Conserved miRNAs target sites predicted by TargetScan and miRanda overlap with the AGO CLIP dataset	Homo sapiens			TargetScan with Ago CLIP data
ncRI-40302803	NONHSAG008671	NONHSAG008671	lncRNA	hsa-mir-193a-3p	MI0000487	miRNA	interactions between ncRNAs and miRNAs	Conserved miRNAs target sites predicted by TargetScan and miRanda overlap with the AGO CLIP dataset	Homo sapiens			miRanda with Ago CLIP data
ncRI-40303114	NONHSAG008671	NONHSAG008671	lncRNA	hsa-mir-194-2	MI0000488	miRNA	interactions between ncRNAs and miRNAs	Conserved miRNAs target sites predicted by TargetScan and miRanda overlap with the AGO CLIP dataset	Homo sapiens			TargetScan with Ago CLIP data
ncRI-40303317	NONHSAG008671	NONHSAG008671	lncRNA	hsa-miR-195-3p	MI0000489	miRNA	interactions between ncRNAs and miRNAs	Conserved miRNAs target sites predicted by TargetScan and miRanda overlap with the AGO CLIP dataset	Homo sapiens			TargetScan with Ago CLIP data
ncRI-40303661	NONHSAG008671	NONHSAG008671	lncRNA	hsa-mir-196a-2	MI0000279	miRNA	interactions between ncRNAs and miRNAs	Conserved miRNAs target sites predicted by TargetScan and miRanda overlap with the AGO CLIP dataset	Homo sapiens			TargetScan with Ago CLIP data
ncRI-40303878	NONHSAG008671	NONHSAG008671	lncRNA	hsa-miR-196b-3p	MI0001150	miRNA	interactions between ncRNAs and miRNAs	Conserved miRNAs target sites predicted by TargetScan and miRanda overlap with the AGO CLIP dataset	Homo sapiens			TargetScan with Ago CLIP data
ncRI-40304085	NONHSAG008671	NONHSAG008671	lncRNA	hsa-miR-199a-5p	MI0000242	miRNA	interactions between ncRNAs and miRNAs	Conserved miRNAs target sites predicted by TargetScan and miRanda overlap with the AGO CLIP dataset	Homo sapiens			TargetScan with Ago CLIP data
ncRI-40304443	NONHSAG008671	NONHSAG008671	lncRNA	hsa-miR-199b-5p	MI0000282	miRNA	interactions between ncRNAs and miRNAs	Conserved miRNAs target sites predicted by TargetScan and miRanda overlap with the AGO CLIP dataset	Homo sapiens			TargetScan with Ago CLIP data
ncRI-40304838	NONHSAG008671	NONHSAG008671	lncRNA	hsa-mir-19a	MI0000073	miRNA	interactions between ncRNAs and miRNAs	Conserved miRNAs target sites predicted by TargetScan and miRanda overlap with the AGO CLIP dataset	Homo sapiens			TargetScan with Ago CLIP data
ncRI-40305333	NONHSAG008671	NONHSAG008671	lncRNA	hsa-miR-200a-5p	MI0000737	miRNA	interactions between ncRNAs and miRNAs	Conserved miRNAs target sites predicted by TargetScan and miRanda overlap with the AGO CLIP dataset	Homo sapiens			TargetScan with Ago CLIP data
ncRI-40305519	NONHSAG008671	NONHSAG008671	lncRNA	hsa-miR-200b-5p	MI0000342	miRNA	interactions between ncRNAs and miRNAs	Conserved miRNAs target sites predicted by TargetScan and miRanda overlap with the AGO CLIP dataset	Homo sapiens			TargetScan with Ago CLIP data
ncRI-40305710	NONHSAG008671	NONHSAG008671	lncRNA	hsa-mir-200c-3p	MI0000650	miRNA	interactions between ncRNAs and miRNAs	Conserved miRNAs target sites predicted by TargetScan and miRanda overlap with the AGO CLIP dataset	Homo sapiens			TargetScan with Ago CLIP data
ncRI-40305988	NONHSAG008671	NONHSAG008671	lncRNA	hsa-miR-204-3p	MI0000284	miRNA	interactions between ncRNAs and miRNAs	Conserved miRNAs target sites predicted by TargetScan and miRanda overlap with the AGO CLIP dataset	Homo sapiens			TargetScan with Ago CLIP data
ncRI-40306200	NONHSAG008671	NONHSAG008671	lncRNA	hsa-miR-205-5p	MI0000285	miRNA	interactions between ncRNAs and miRNAs	Conserved miRNAs target sites predicted by TargetScan and miRanda overlap with the AGO CLIP dataset	Homo sapiens			TargetScan with Ago CLIP data
ncRI-40306385	NONHSAG008671	NONHSAG008671	lncRNA	hsa-mir-206	MI0000490	miRNA	interactions between ncRNAs and miRNAs	Conserved miRNAs target sites predicted by TargetScan and miRanda overlap with the AGO CLIP dataset	Homo sapiens			TargetScan with Ago CLIP data
ncRI-40306544	NONHSAG008671	NONHSAG008671	lncRNA	hsa-miR-208a-3p	MI0000251	miRNA	interactions between ncRNAs and miRNAs	Conserved miRNAs target sites predicted by TargetScan and miRanda overlap with the AGO CLIP dataset	Homo sapiens			TargetScan with Ago CLIP data
ncRI-40306590	NONHSAG008671	NONHSAG008671	lncRNA	hsa-miR-208b-3p	MI0005570	miRNA	interactions between ncRNAs and miRNAs	Conserved miRNAs target sites predicted by TargetScan and miRanda overlap with the AGO CLIP dataset	Homo sapiens			TargetScan with Ago CLIP data
ncRI-40306701	NONHSAG008671	NONHSAG008671	lncRNA	hsa-mir-20a	MI0000076	miRNA	interactions between ncRNAs and miRNAs	Conserved miRNAs target sites predicted by TargetScan and miRanda overlap with the AGO CLIP dataset	Homo sapiens			TargetScan with Ago CLIP data
ncRI-40307059	NONHSAG008671	NONHSAG008671	lncRNA	hsa-mir-20b-3p	MI0001519	miRNA	interactions between ncRNAs and miRNAs	Conserved miRNAs target sites predicted by TargetScan and miRanda overlap with the AGO CLIP dataset	Homo sapiens			TargetScan with Ago CLIP data
ncRI-40307357	NONHSAG008671	NONHSAG008671	lncRNA	hsa-mir-210	MI0000286	miRNA	interactions between ncRNAs and miRNAs	Conserved miRNAs target sites predicted by TargetScan and miRanda overlap with the AGO CLIP dataset	Homo sapiens			TargetScan with Ago CLIP data
ncRI-40307459	NONHSAG008671	NONHSAG008671	lncRNA	hsa-miR-211-3p	MI0000287	miRNA	interactions between ncRNAs and miRNAs	Conserved miRNAs target sites predicted by TargetScan and miRanda overlap with the AGO CLIP dataset	Homo sapiens			TargetScan with Ago CLIP data
ncRI-40308059	NONHSAG008671	NONHSAG008671	lncRNA	hsa-miR-214-5p	MI0000290	miRNA	interactions between ncRNAs and miRNAs	Conserved miRNAs target sites predicted by TargetScan and miRanda overlap with the AGO CLIP dataset	Homo sapiens			TargetScan with Ago CLIP data
ncRI-40308265	NONHSAG008671	NONHSAG008671	lncRNA	hsa-mir-21-3p	MI0000077	miRNA	interactions between ncRNAs and miRNAs	Conserved miRNAs target sites predicted by TargetScan and miRanda overlap with the AGO CLIP dataset	Homo sapiens			TargetScan with Ago CLIP data
ncRI-40308427	NONHSAG008671	NONHSAG008671	lncRNA	hsa-mir-216a-3p	MI0000292	miRNA	interactions between ncRNAs and miRNAs	Conserved miRNAs target sites predicted by TargetScan and miRanda overlap with the AGO CLIP dataset	Homo sapiens			TargetScan with Ago CLIP data
ncRI-40308839	NONHSAG008671	NONHSAG008671	lncRNA	hsa-mir-216b	MI0005569	miRNA	interactions between ncRNAs and miRNAs	Conserved miRNAs target sites predicted by TargetScan and miRanda overlap with the AGO CLIP dataset	Homo sapiens			TargetScan with Ago CLIP data
ncRI-40309025	NONHSAG008671	NONHSAG008671	lncRNA	hsa-miR-217	MI0000293	miRNA	interactions between ncRNAs and miRNAs	Conserved miRNAs target sites predicted by TargetScan and miRanda overlap with the AGO CLIP dataset	Homo sapiens			TargetScan with Ago CLIP data
ncRI-40309186	NONHSAG008671	NONHSAG008671	lncRNA	hsa-miR-218-1-3p	MI0000294	miRNA	interactions between ncRNAs and miRNAs	Conserved miRNAs target sites predicted by TargetScan and miRanda overlap with the AGO CLIP dataset	Homo sapiens			TargetScan with Ago CLIP data
ncRI-40309353	NONHSAG008671	NONHSAG008671	lncRNA	hsa-miR-219-5p	MI0000296	miRNA	interactions between ncRNAs and miRNAs	Conserved miRNAs target sites predicted by TargetScan and miRanda overlap with the AGO CLIP dataset	Homo sapiens			TargetScan with Ago CLIP data
ncRI-40309574	NONHSAG008671	NONHSAG008671	lncRNA	hsa-miR-221-3p	MI0000298	miRNA	interactions between ncRNAs and miRNAs	Conserved miRNAs target sites predicted by TargetScan and miRanda overlap with the AGO CLIP dataset	Homo sapiens			TargetScan with Ago CLIP data
ncRI-40309828	NONHSAG008671	NONHSAG008671	lncRNA	hsa-mir-223-3p	MI0000300	miRNA	interactions between ncRNAs and miRNAs	Conserved miRNAs target sites predicted by TargetScan and miRanda overlap with the AGO CLIP dataset	Homo sapiens			TargetScan with Ago CLIP data
ncRI-40309972	NONHSAG008671	NONHSAG008671	lncRNA	hsa-miR-22-3p	MI0000078	miRNA	interactions between ncRNAs and miRNAs	Conserved miRNAs target sites predicted by TargetScan and miRanda overlap with the AGO CLIP dataset	Homo sapiens			TargetScan with Ago CLIP data
ncRI-40310162	NONHSAG008671	NONHSAG008671	lncRNA	hsa-miR-224-5p	MI0000301	miRNA	interactions between ncRNAs and miRNAs	Conserved miRNAs target sites predicted by TargetScan and miRanda overlap with the AGO CLIP dataset	Homo sapiens			miRanda with Ago CLIP data
ncRI-40311869	NONHSAG008671	NONHSAG008671	lncRNA	hsa-mir-28-3p	MI0000086	miRNA	interactions between ncRNAs and miRNAs	Conserved miRNAs target sites predicted by TargetScan and miRanda overlap with the AGO CLIP dataset	Homo sapiens			TargetScan with Ago CLIP data
ncRI-40312202	NONHSAG008671	NONHSAG008671	lncRNA	hsa-miR-296-3p	MI0000747	miRNA	interactions between ncRNAs and miRNAs	Conserved miRNAs target sites predicted by TargetScan and miRanda overlap with the AGO CLIP dataset	Homo sapiens			miRanda with Ago CLIP data
ncRI-40312604	NONHSAG008671	NONHSAG008671	lncRNA	hsa-miR-299-3p	MI0000744	miRNA	interactions between ncRNAs and miRNAs	Conserved miRNAs target sites predicted by TargetScan and miRanda overlap with the AGO CLIP dataset	Homo sapiens			TargetScan with Ago CLIP data
ncRI-40313437	NONHSAG008671	NONHSAG008671	lncRNA	hsa-miR-300	MI0005525	miRNA	interactions between ncRNAs and miRNAs	Conserved miRNAs target sites predicted by TargetScan and miRanda overlap with the AGO CLIP dataset	Homo sapiens			TargetScan with Ago CLIP data
ncRI-40313614	NONHSAG008671	NONHSAG008671	lncRNA	hsa-mir-301a-3p	MI0000745	miRNA	interactions between ncRNAs and miRNAs	Conserved miRNAs target sites predicted by TargetScan and miRanda overlap with the AGO CLIP dataset	Homo sapiens			TargetScan with Ago CLIP data
ncRI-40313918	NONHSAG008671	NONHSAG008671	lncRNA	hsa-miR-301b	MI0005568	miRNA	interactions between ncRNAs and miRNAs	Conserved miRNAs target sites predicted by TargetScan and miRanda overlap with the AGO CLIP dataset	Homo sapiens			TargetScan with Ago CLIP data
ncRI-40314217	NONHSAG008671	NONHSAG008671	lncRNA	hsa-mir-302a-3p	MI0000738	miRNA	interactions between ncRNAs and miRNAs	Conserved miRNAs target sites predicted by TargetScan and miRanda overlap with the AGO CLIP dataset	Homo sapiens			TargetScan with Ago CLIP data
ncRI-40314518	NONHSAG008671	NONHSAG008671	lncRNA	hsa-mir-302b-3p	MI0000772	miRNA	interactions between ncRNAs and miRNAs	Conserved miRNAs target sites predicted by TargetScan and miRanda overlap with the AGO CLIP dataset	Homo sapiens			TargetScan with Ago CLIP data
ncRI-40314832	NONHSAG008671	NONHSAG008671	lncRNA	hsa-mir-302d-3p	MI0000774	miRNA	interactions between ncRNAs and miRNAs	Conserved miRNAs target sites predicted by TargetScan and miRanda overlap with the AGO CLIP dataset	Homo sapiens			TargetScan with Ago CLIP data
ncRI-40315121	NONHSAG008671	NONHSAG008671	lncRNA	hsa-miR-302e	MI0006417	miRNA	interactions between ncRNAs and miRNAs	Conserved miRNAs target sites predicted by TargetScan and miRanda overlap with the AGO CLIP dataset	Homo sapiens			TargetScan with Ago CLIP data
ncRI-40315312	NONHSAG008671	NONHSAG008671	lncRNA	hsa-miR-3064-3p	MI0017375	miRNA	interactions between ncRNAs and miRNAs	Conserved miRNAs target sites predicted by TargetScan and miRanda overlap with the AGO CLIP dataset	Homo sapiens			TargetScan with Ago CLIP data
ncRI-40316471	NONHSAG008671	NONHSAG008671	lncRNA	hsa-miR-3118	MI0014131	miRNA	interactions between ncRNAs and miRNAs	Conserved miRNAs target sites predicted by TargetScan and miRanda overlap with the AGO CLIP dataset	Homo sapiens			TargetScan with Ago CLIP data
ncRI-40316672	NONHSAG008671	NONHSAG008671	lncRNA	hsa-miR-3129-5p	MI0014146	miRNA	interactions between ncRNAs and miRNAs	Conserved miRNAs target sites predicted by TargetScan and miRanda overlap with the AGO CLIP dataset	Homo sapiens			TargetScan with Ago CLIP data
ncRI-40316901	NONHSAG008671	NONHSAG008671	lncRNA	hsa-miR-3139	MI0014162	miRNA	interactions between ncRNAs and miRNAs	Conserved miRNAs target sites predicted by TargetScan and miRanda overlap with the AGO CLIP dataset	Homo sapiens			TargetScan with Ago CLIP data
ncRI-40317140	NONHSAG008671	NONHSAG008671	lncRNA	hsa-mir-31-5p	MI0000089	miRNA	interactions between ncRNAs and miRNAs	Conserved miRNAs target sites predicted by TargetScan and miRanda overlap with the AGO CLIP dataset	Homo sapiens			TargetScan with Ago CLIP data
ncRI-40317299	NONHSAG008671	NONHSAG008671	lncRNA	hsa-miR-3167	MI0014198	miRNA	interactions between ncRNAs and miRNAs	Conserved miRNAs target sites predicted by TargetScan and miRanda overlap with the AGO CLIP dataset	Homo sapiens			TargetScan with Ago CLIP data
ncRI-40317481	NONHSAG008671	NONHSAG008671	lncRNA	hsa-miR-3184-3p	MI0014226	miRNA	interactions between ncRNAs and miRNAs	Conserved miRNAs target sites predicted by TargetScan and miRanda overlap with the AGO CLIP dataset	Homo sapiens			TargetScan with Ago CLIP data
ncRI-40317751	NONHSAG008671	NONHSAG008671	lncRNA	hsa-mir-320a	MI0000542	miRNA	interactions between ncRNAs and miRNAs	Conserved miRNAs target sites predicted by TargetScan and miRanda overlap with the AGO CLIP dataset	Homo sapiens			TargetScan with Ago CLIP data
ncRI-40318016	NONHSAG008671	NONHSAG008671	lncRNA	hsa-miR-320b	MI0003776	miRNA	interactions between ncRNAs and miRNAs	Conserved miRNAs target sites predicted by TargetScan and miRanda overlap with the AGO CLIP dataset	Homo sapiens			TargetScan with Ago CLIP data
ncRI-40318271	NONHSAG008671	NONHSAG008671	lncRNA	hsa-miR-320c	MI0003778	miRNA	interactions between ncRNAs and miRNAs	Conserved miRNAs target sites predicted by TargetScan and miRanda overlap with the AGO CLIP dataset	Homo sapiens			TargetScan with Ago CLIP data
ncRI-40318493	NONHSAG008671	NONHSAG008671	lncRNA	hsa-miR-320d	MI0008190	miRNA	interactions between ncRNAs and miRNAs	Conserved miRNAs target sites predicted by TargetScan and miRanda overlap with the AGO CLIP dataset	Homo sapiens			TargetScan with Ago CLIP data
ncRI-40318750	NONHSAG008671	NONHSAG008671	lncRNA	hsa-mir-324-3p	MI0000813	miRNA	interactions between ncRNAs and miRNAs	Conserved miRNAs target sites predicted by TargetScan and miRanda overlap with the AGO CLIP dataset	Homo sapiens			TargetScan with Ago CLIP data
ncRI-40319099	NONHSAG008671	NONHSAG008671	lncRNA	hsa-miR-326	MI0000808	miRNA	interactions between ncRNAs and miRNAs	Conserved miRNAs target sites predicted by TargetScan and miRanda overlap with the AGO CLIP dataset	Homo sapiens			TargetScan with Ago CLIP data
ncRI-40319885	NONHSAG008671	NONHSAG008671	lncRNA	hsa-miR-330-3p	MI0000803	miRNA	interactions between ncRNAs and miRNAs	Conserved miRNAs target sites predicted by TargetScan and miRanda overlap with the AGO CLIP dataset	Homo sapiens			TargetScan with Ago CLIP data
ncRI-40320154	NONHSAG008671	NONHSAG008671	lncRNA	hsa-mir-331-3p	MI0000812	miRNA	interactions between ncRNAs and miRNAs	Conserved miRNAs target sites predicted by TargetScan and miRanda overlap with the AGO CLIP dataset	Homo sapiens			miRanda with Ago CLIP data
ncRI-40320362	NONHSAG008671	NONHSAG008671	lncRNA	hsa-miR-335-3p	MI0000816	miRNA	interactions between ncRNAs and miRNAs	Conserved miRNAs target sites predicted by TargetScan and miRanda overlap with the AGO CLIP dataset	Homo sapiens			TargetScan with Ago CLIP data
ncRI-40320548	NONHSAG008671	NONHSAG008671	lncRNA	hsa-miR-338-3p	MI0000814	miRNA	interactions between ncRNAs and miRNAs	Conserved miRNAs target sites predicted by TargetScan and miRanda overlap with the AGO CLIP dataset	Homo sapiens			TargetScan with Ago CLIP data
ncRI-40320981	NONHSAG008671	NONHSAG008671	lncRNA	hsa-miR-33a-3p	MI0000091	miRNA	interactions between ncRNAs and miRNAs	Conserved miRNAs target sites predicted by TargetScan and miRanda overlap with the AGO CLIP dataset	Homo sapiens			TargetScan with Ago CLIP data
ncRI-40321143	NONHSAG008671	NONHSAG008671	lncRNA	hsa-miR-33b-3p	MI0003646	miRNA	interactions between ncRNAs and miRNAs	Conserved miRNAs target sites predicted by TargetScan and miRanda overlap with the AGO CLIP dataset	Homo sapiens			TargetScan with Ago CLIP data
ncRI-40321312	NONHSAG008671	NONHSAG008671	lncRNA	hsa-miR-340-5p	MI0000802	miRNA	interactions between ncRNAs and miRNAs	Conserved miRNAs target sites predicted by TargetScan and miRanda overlap with the AGO CLIP dataset	Homo sapiens			TargetScan with Ago CLIP data
ncRI-40321672	NONHSAG008671	NONHSAG008671	lncRNA	hsa-miR-346	MI0000826	miRNA	interactions between ncRNAs and miRNAs	Conserved miRNAs target sites predicted by TargetScan and miRanda overlap with the AGO CLIP dataset	Homo sapiens			TargetScan with Ago CLIP data
ncRI-40321895	NONHSAG008671	NONHSAG008671	lncRNA	hsa-mir-34a-3p	MI0000268	miRNA	interactions between ncRNAs and miRNAs	Conserved miRNAs target sites predicted by TargetScan and miRanda overlap with the AGO CLIP dataset	Homo sapiens			TargetScan with Ago CLIP data
ncRI-40322172	NONHSAG008671	NONHSAG008671	lncRNA	hsa-mir-34c-5p	MI0000743	miRNA	interactions between ncRNAs and miRNAs	Conserved miRNAs target sites predicted by TargetScan and miRanda overlap with the AGO CLIP dataset	Homo sapiens			TargetScan with Ago CLIP data
ncRI-40322450	NONHSAG008671	NONHSAG008671	lncRNA	hsa-miR-3529-5p	MI0017351	miRNA	interactions between ncRNAs and miRNAs	Conserved miRNAs target sites predicted by TargetScan and miRanda overlap with the AGO CLIP dataset	Homo sapiens			TargetScan with Ago CLIP data
ncRI-40322540	NONHSAG008671	NONHSAG008671	lncRNA	hsa-miR-361-3p	MI0000760	miRNA	interactions between ncRNAs and miRNAs	Conserved miRNAs target sites predicted by TargetScan and miRanda overlap with the AGO CLIP dataset	Homo sapiens			TargetScan with Ago CLIP data
ncRI-40322793	NONHSAG008671	NONHSAG008671	lncRNA	hsa-miR-362-5p	MI0000762	miRNA	interactions between ncRNAs and miRNAs	Conserved miRNAs target sites predicted by TargetScan and miRanda overlap with the AGO CLIP dataset	Homo sapiens			TargetScan with Ago CLIP data
ncRI-40323133	NONHSAG008671	NONHSAG008671	lncRNA	hsa-miR-365a-3p	MI0000767	miRNA	interactions between ncRNAs and miRNAs	Conserved miRNAs target sites predicted by TargetScan and miRanda overlap with the AGO CLIP dataset	Homo sapiens			TargetScan with Ago CLIP data
ncRI-40323242	NONHSAG008671	NONHSAG008671	lncRNA	hsa-miR-365b-3p	MI0000769	miRNA	interactions between ncRNAs and miRNAs	Conserved miRNAs target sites predicted by TargetScan and miRanda overlap with the AGO CLIP dataset	Homo sapiens			TargetScan with Ago CLIP data
ncRI-40323384	NONHSAG008671	NONHSAG008671	lncRNA	hsa-miR-3666	MI0016067	miRNA	interactions between ncRNAs and miRNAs	Conserved miRNAs target sites predicted by TargetScan and miRanda overlap with the AGO CLIP dataset	Homo sapiens			TargetScan with Ago CLIP data
ncRI-40323836	NONHSAG008671	NONHSAG008671	lncRNA	hsa-miR-3681-3p	MI0016082	miRNA	interactions between ncRNAs and miRNAs	Conserved miRNAs target sites predicted by TargetScan and miRanda overlap with the AGO CLIP dataset	Homo sapiens			TargetScan with Ago CLIP data
ncRI-40324183	NONHSAG008671	NONHSAG008671	lncRNA	hsa-miR-370	MI0000778	miRNA	interactions between ncRNAs and miRNAs	Conserved miRNAs target sites predicted by TargetScan and miRanda overlap with the AGO CLIP dataset	Homo sapiens			TargetScan with Ago CLIP data
ncRI-40324576	NONHSAG008671	NONHSAG008671	lncRNA	hsa-miR-371a-3p	MI0000779	miRNA	interactions between ncRNAs and miRNAs	Conserved miRNAs target sites predicted by TargetScan and miRanda overlap with the AGO CLIP dataset	Homo sapiens			TargetScan with Ago CLIP data
ncRI-40324711	NONHSAG008671	NONHSAG008671	lncRNA	hsa-miR-372	MI0000780	miRNA	interactions between ncRNAs and miRNAs	Conserved miRNAs target sites predicted by TargetScan and miRanda overlap with the AGO CLIP dataset	Homo sapiens			TargetScan with Ago CLIP data
ncRI-40325004	NONHSAG008671	NONHSAG008671	lncRNA	hsa-miR-373-3p	MI0000781	miRNA	interactions between ncRNAs and miRNAs	Conserved miRNAs target sites predicted by TargetScan and miRanda overlap with the AGO CLIP dataset	Homo sapiens			TargetScan with Ago CLIP data
ncRI-40325623	NONHSAG008671	NONHSAG008671	lncRNA	hsa-miR-374c-5p	MI0016684	miRNA	interactions between ncRNAs and miRNAs	Conserved miRNAs target sites predicted by TargetScan and miRanda overlap with the AGO CLIP dataset	Homo sapiens			TargetScan with Ago CLIP data
ncRI-40325769	NONHSAG008671	NONHSAG008671	lncRNA	hsa-miR-375	MI0000783	miRNA	interactions between ncRNAs and miRNAs	Conserved miRNAs target sites predicted by TargetScan and miRanda overlap with the AGO CLIP dataset	Homo sapiens			TargetScan with Ago CLIP data
ncRI-40326468	NONHSAG008671	NONHSAG008671	lncRNA	hsa-miR-378a-5p	MI0000786	miRNA	interactions between ncRNAs and miRNAs	Conserved miRNAs target sites predicted by TargetScan and miRanda overlap with the AGO CLIP dataset	Homo sapiens			TargetScan with Ago CLIP data
ncRI-40326647	NONHSAG008671	NONHSAG008671	lncRNA	hsa-miR-378b	MI0014154	miRNA	interactions between ncRNAs and miRNAs	Conserved miRNAs target sites predicted by TargetScan and miRanda overlap with the AGO CLIP dataset	Homo sapiens			TargetScan with Ago CLIP data
ncRI-40326792	NONHSAG008671	NONHSAG008671	lncRNA	hsa-miR-378c	MI0015825	miRNA	interactions between ncRNAs and miRNAs	Conserved miRNAs target sites predicted by TargetScan and miRanda overlap with the AGO CLIP dataset	Homo sapiens			TargetScan with Ago CLIP data
ncRI-40327028	NONHSAG008671	NONHSAG008671	lncRNA	hsa-miR-378d	MI0016749	miRNA	interactions between ncRNAs and miRNAs	Conserved miRNAs target sites predicted by TargetScan and miRanda overlap with the AGO CLIP dataset	Homo sapiens			TargetScan with Ago CLIP data
ncRI-40327167	NONHSAG008671	NONHSAG008671	lncRNA	hsa-miR-378e	MI0016750	miRNA	interactions between ncRNAs and miRNAs	Conserved miRNAs target sites predicted by TargetScan and miRanda overlap with the AGO CLIP dataset	Homo sapiens			TargetScan with Ago CLIP data
ncRI-40327291	NONHSAG008671	NONHSAG008671	lncRNA	hsa-miR-378f	MI0016756	miRNA	interactions between ncRNAs and miRNAs	Conserved miRNAs target sites predicted by TargetScan and miRanda overlap with the AGO CLIP dataset	Homo sapiens			TargetScan with Ago CLIP data
ncRI-40327419	NONHSAG008671	NONHSAG008671	lncRNA	hsa-miR-378h	MI0016808	miRNA	interactions between ncRNAs and miRNAs	Conserved miRNAs target sites predicted by TargetScan and miRanda overlap with the AGO CLIP dataset	Homo sapiens			TargetScan with Ago CLIP data
ncRI-40327576	NONHSAG008671	NONHSAG008671	lncRNA	hsa-miR-378i	MI0016902	miRNA	interactions between ncRNAs and miRNAs	Conserved miRNAs target sites predicted by TargetScan and miRanda overlap with the AGO CLIP dataset	Homo sapiens			TargetScan with Ago CLIP data
ncRI-40327824	NONHSAG008671	NONHSAG008671	lncRNA	hsa-miR-379-3p	MI0000787	miRNA	interactions between ncRNAs and miRNAs	Conserved miRNAs target sites predicted by TargetScan and miRanda overlap with the AGO CLIP dataset	Homo sapiens			TargetScan with Ago CLIP data
ncRI-40327890	NONHSAG008671	NONHSAG008671	lncRNA	hsa-miR-381-3p	MI0000789	miRNA	interactions between ncRNAs and miRNAs	Conserved miRNAs target sites predicted by TargetScan and miRanda overlap with the AGO CLIP dataset	Homo sapiens			TargetScan with Ago CLIP data
ncRI-40328045	NONHSAG008671	NONHSAG008671	lncRNA	hsa-miR-382-5p	MI0000790	miRNA	interactions between ncRNAs and miRNAs	Conserved miRNAs target sites predicted by TargetScan and miRanda overlap with the AGO CLIP dataset	Homo sapiens			TargetScan with Ago CLIP data
ncRI-40328532	NONHSAG008671	NONHSAG008671	lncRNA	hsa-miR-409-5p	MI0001735	miRNA	interactions between ncRNAs and miRNAs	Conserved miRNAs target sites predicted by TargetScan and miRanda overlap with the AGO CLIP dataset	Homo sapiens			TargetScan with Ago CLIP data
ncRI-40329213	NONHSAG008671	NONHSAG008671	lncRNA	hsa-miR-422a	MI0001444	miRNA	interactions between ncRNAs and miRNAs	Conserved miRNAs target sites predicted by TargetScan and miRanda overlap with the AGO CLIP dataset	Homo sapiens			TargetScan with Ago CLIP data
ncRI-40329496	NONHSAG008671	NONHSAG008671	lncRNA	hsa-miR-423-5p	MI0001445	miRNA	interactions between ncRNAs and miRNAs	Conserved miRNAs target sites predicted by TargetScan and miRanda overlap with the AGO CLIP dataset	Homo sapiens			TargetScan with Ago CLIP data
ncRI-40329830	NONHSAG008671	NONHSAG008671	lncRNA	hsa-miR-424-5p	MI0001446	miRNA	interactions between ncRNAs and miRNAs	Conserved miRNAs target sites predicted by TargetScan and miRanda overlap with the AGO CLIP dataset	Homo sapiens			TargetScan with Ago CLIP data
ncRI-40330323	NONHSAG008671	NONHSAG008671	lncRNA	hsa-miR-4262	MI0015872	miRNA	interactions between ncRNAs and miRNAs	Conserved miRNAs target sites predicted by TargetScan and miRanda overlap with the AGO CLIP dataset	Homo sapiens			TargetScan with Ago CLIP data
ncRI-40330497	NONHSAG008671	NONHSAG008671	lncRNA	hsa-miR-4295	MI0015822	miRNA	interactions between ncRNAs and miRNAs	Conserved miRNAs target sites predicted by TargetScan and miRanda overlap with the AGO CLIP dataset	Homo sapiens			TargetScan with Ago CLIP data
ncRI-40330689	NONHSAG008671	NONHSAG008671	lncRNA	hsa-miR-429	MI0001641	miRNA	interactions between ncRNAs and miRNAs	Conserved miRNAs target sites predicted by TargetScan and miRanda overlap with the AGO CLIP dataset	Homo sapiens			TargetScan with Ago CLIP data
ncRI-40330891	NONHSAG008671	NONHSAG008671	lncRNA	hsa-miR-4306	MI0015836	miRNA	interactions between ncRNAs and miRNAs	Conserved miRNAs target sites predicted by TargetScan and miRanda overlap with the AGO CLIP dataset	Homo sapiens			TargetScan with Ago CLIP data
ncRI-40331064	NONHSAG008671	NONHSAG008671	lncRNA	hsa-miR-431-5p	MI0001721	miRNA	interactions between ncRNAs and miRNAs	Conserved miRNAs target sites predicted by TargetScan and miRanda overlap with the AGO CLIP dataset	Homo sapiens			TargetScan with Ago CLIP data
ncRI-40331176	NONHSAG008671	NONHSAG008671	lncRNA	hsa-miR-4319	MI0015848	miRNA	interactions between ncRNAs and miRNAs	Conserved miRNAs target sites predicted by TargetScan and miRanda overlap with the AGO CLIP dataset	Homo sapiens			TargetScan with Ago CLIP data
ncRI-40331443	NONHSAG008671	NONHSAG008671	lncRNA	hsa-miR-4429	MI0016768	miRNA	interactions between ncRNAs and miRNAs	Conserved miRNAs target sites predicted by TargetScan and miRanda overlap with the AGO CLIP dataset	Homo sapiens			TargetScan with Ago CLIP data
ncRI-40331664	NONHSAG008671	NONHSAG008671	lncRNA	hsa-miR-4458	MI0016804	miRNA	interactions between ncRNAs and miRNAs	Conserved miRNAs target sites predicted by TargetScan and miRanda overlap with the AGO CLIP dataset	Homo sapiens			TargetScan with Ago CLIP data
ncRI-40331914	NONHSAG008671	NONHSAG008671	lncRNA	hsa-mir-448	MI0001637	miRNA	interactions between ncRNAs and miRNAs	Conserved miRNAs target sites predicted by TargetScan and miRanda overlap with the AGO CLIP dataset	Homo sapiens			TargetScan with Ago CLIP data
ncRI-40332093	NONHSAG008671	NONHSAG008671	lncRNA	hsa-miR-449a	MI0001648	miRNA	interactions between ncRNAs and miRNAs	Conserved miRNAs target sites predicted by TargetScan and miRanda overlap with the AGO CLIP dataset	Homo sapiens			TargetScan with Ago CLIP data
ncRI-40332340	NONHSAG008671	NONHSAG008671	lncRNA	hsa-miR-449b-3p	MI0003673	miRNA	interactions between ncRNAs and miRNAs	Conserved miRNAs target sites predicted by TargetScan and miRanda overlap with the AGO CLIP dataset	Homo sapiens			TargetScan with Ago CLIP data
ncRI-40332577	NONHSAG008671	NONHSAG008671	lncRNA	hsa-miR-4500	MI0016863	miRNA	interactions between ncRNAs and miRNAs	Conserved miRNAs target sites predicted by TargetScan and miRanda overlap with the AGO CLIP dataset	Homo sapiens			TargetScan with Ago CLIP data
ncRI-40332880	NONHSAG008671	NONHSAG008671	lncRNA	hsa-miR-452-3p	MI0001733	miRNA	interactions between ncRNAs and miRNAs	Conserved miRNAs target sites predicted by TargetScan and miRanda overlap with the AGO CLIP dataset	Homo sapiens			TargetScan with Ago CLIP data
ncRI-40333144	NONHSAG008671	NONHSAG008671	lncRNA	hsa-miR-454-3p	MI0003820	miRNA	interactions between ncRNAs and miRNAs	Conserved miRNAs target sites predicted by TargetScan and miRanda overlap with the AGO CLIP dataset	Homo sapiens			TargetScan with Ago CLIP data
ncRI-40333396	NONHSAG008671	NONHSAG008671	lncRNA	hsa-miR-455-3p	MI0003513	miRNA	interactions between ncRNAs and miRNAs	Conserved miRNAs target sites predicted by TargetScan and miRanda overlap with the AGO CLIP dataset	Homo sapiens			TargetScan with Ago CLIP data
ncRI-40333567	NONHSAG008671	NONHSAG008671	lncRNA	hsa-miR-4644	MI0017271	miRNA	interactions between ncRNAs and miRNAs	Conserved miRNAs target sites predicted by TargetScan and miRanda overlap with the AGO CLIP dataset	Homo sapiens			TargetScan with Ago CLIP data
ncRI-40333904	NONHSAG008671	NONHSAG008671	lncRNA	hsa-miR-4676-3p	MI0017307	miRNA	interactions between ncRNAs and miRNAs	Conserved miRNAs target sites predicted by TargetScan and miRanda overlap with the AGO CLIP dataset	Homo sapiens			TargetScan with Ago CLIP data
ncRI-40334126	NONHSAG008671	NONHSAG008671	lncRNA	hsa-miR-4735-5p	MI0017372	miRNA	interactions between ncRNAs and miRNAs	Conserved miRNAs target sites predicted by TargetScan and miRanda overlap with the AGO CLIP dataset	Homo sapiens			TargetScan with Ago CLIP data
ncRI-40334301	NONHSAG008671	NONHSAG008671	lncRNA	hsa-miR-4770	MI0017411	miRNA	interactions between ncRNAs and miRNAs	Conserved miRNAs target sites predicted by TargetScan and miRanda overlap with the AGO CLIP dataset	Homo sapiens			TargetScan with Ago CLIP data
ncRI-40334420	NONHSAG008671	NONHSAG008671	lncRNA	hsa-miR-4782-5p	MI0017427	miRNA	interactions between ncRNAs and miRNAs	Conserved miRNAs target sites predicted by TargetScan and miRanda overlap with the AGO CLIP dataset	Homo sapiens			TargetScan with Ago CLIP data
ncRI-40334555	NONHSAG008671	NONHSAG008671	lncRNA	hsa-miR-485-3p	MI0002469	miRNA	interactions between ncRNAs and miRNAs	Conserved miRNAs target sites predicted by TargetScan and miRanda overlap with the AGO CLIP dataset	Homo sapiens			TargetScan with Ago CLIP data
ncRI-40335109	NONHSAG008671	NONHSAG008671	lncRNA	hsa-miR-487a	MI0002471	miRNA	interactions between ncRNAs and miRNAs	Conserved miRNAs target sites predicted by TargetScan and miRanda overlap with the AGO CLIP dataset	Homo sapiens			TargetScan with Ago CLIP data
ncRI-40335194	NONHSAG008671	NONHSAG008671	lncRNA	hsa-miR-487b-3p	MI0003530	miRNA	interactions between ncRNAs and miRNAs	Conserved miRNAs target sites predicted by TargetScan and miRanda overlap with the AGO CLIP dataset	Homo sapiens			miRanda with Ago CLIP data
ncRI-40335252	NONHSAG008671	NONHSAG008671	lncRNA	hsa-mir-488-3p	MI0003123	miRNA	interactions between ncRNAs and miRNAs	Conserved miRNAs target sites predicted by TargetScan and miRanda overlap with the AGO CLIP dataset	Homo sapiens			TargetScan with Ago CLIP data
ncRI-40335732	NONHSAG008671	NONHSAG008671	lncRNA	hsa-miR-491-3p	MI0003126	miRNA	interactions between ncRNAs and miRNAs	Conserved miRNAs target sites predicted by TargetScan and miRanda overlap with the AGO CLIP dataset	Homo sapiens			TargetScan with Ago CLIP data
ncRI-40336122	NONHSAG008671	NONHSAG008671	lncRNA	hsa-miR-493-5p	MI0003132	miRNA	interactions between ncRNAs and miRNAs	Conserved miRNAs target sites predicted by TargetScan and miRanda overlap with the AGO CLIP dataset	Homo sapiens			TargetScan with Ago CLIP data
ncRI-40336712	NONHSAG008671	NONHSAG008671	lncRNA	hsa-miR-497-3p	MI0003138	miRNA	interactions between ncRNAs and miRNAs	Conserved miRNAs target sites predicted by TargetScan and miRanda overlap with the AGO CLIP dataset	Homo sapiens			TargetScan with Ago CLIP data
ncRI-40337142	NONHSAG008671	NONHSAG008671	lncRNA	hsa-miR-500b	MI0015903	miRNA	interactions between ncRNAs and miRNAs	Conserved miRNAs target sites predicted by TargetScan and miRanda overlap with the AGO CLIP dataset	Homo sapiens			TargetScan with Ago CLIP data
ncRI-40337241	NONHSAG008671	NONHSAG008671	lncRNA	hsa-miR-501-3p	MI0003185	miRNA	interactions between ncRNAs and miRNAs	Conserved miRNAs target sites predicted by TargetScan and miRanda overlap with the AGO CLIP dataset	Homo sapiens			TargetScan with Ago CLIP data
ncRI-40337338	NONHSAG008671	NONHSAG008671	lncRNA	hsa-miR-502-5p	MI0003186	miRNA	interactions between ncRNAs and miRNAs	Conserved miRNAs target sites predicted by TargetScan and miRanda overlap with the AGO CLIP dataset	Homo sapiens			TargetScan with Ago CLIP data
ncRI-40337465	NONHSAG008671	NONHSAG008671	lncRNA	hsa-miR-503-3p	MI0003188	miRNA	interactions between ncRNAs and miRNAs	Conserved miRNAs target sites predicted by TargetScan and miRanda overlap with the AGO CLIP dataset	Homo sapiens			TargetScan with Ago CLIP data
ncRI-40337685	NONHSAG008671	NONHSAG008671	lncRNA	hsa-miR-506-3p	MI0003193	miRNA	interactions between ncRNAs and miRNAs	Conserved miRNAs target sites predicted by TargetScan and miRanda overlap with the AGO CLIP dataset	Homo sapiens			TargetScan with Ago CLIP data
ncRI-40338058	NONHSAG008671	NONHSAG008671	lncRNA	hsa-miR-519d	MI0003162	miRNA	interactions between ncRNAs and miRNAs	Conserved miRNAs target sites predicted by TargetScan and miRanda overlap with the AGO CLIP dataset	Homo sapiens			TargetScan with Ago CLIP data
ncRI-40338338	NONHSAG008671	NONHSAG008671	lncRNA	hsa-miR-520a-5p	MI0003149	miRNA	interactions between ncRNAs and miRNAs	Conserved miRNAs target sites predicted by TargetScan and miRanda overlap with the AGO CLIP dataset	Homo sapiens			TargetScan with Ago CLIP data
ncRI-40338567	NONHSAG008671	NONHSAG008671	lncRNA	hsa-miR-520b	MI0003155	miRNA	interactions between ncRNAs and miRNAs	Conserved miRNAs target sites predicted by TargetScan and miRanda overlap with the AGO CLIP dataset	Homo sapiens			TargetScan with Ago CLIP data
ncRI-40338811	NONHSAG008671	NONHSAG008671	lncRNA	hsa-miR-520c-3p	MI0003158	miRNA	interactions between ncRNAs and miRNAs	Conserved miRNAs target sites predicted by TargetScan and miRanda overlap with the AGO CLIP dataset	Homo sapiens			TargetScan with Ago CLIP data
ncRI-40339073	NONHSAG008671	NONHSAG008671	lncRNA	hsa-miR-520d-5p	MI0003164	miRNA	interactions between ncRNAs and miRNAs	Conserved miRNAs target sites predicted by TargetScan and miRanda overlap with the AGO CLIP dataset	Homo sapiens			TargetScan with Ago CLIP data
ncRI-40339350	NONHSAG008671	NONHSAG008671	lncRNA	hsa-miR-520e	MI0003143	miRNA	interactions between ncRNAs and miRNAs	Conserved miRNAs target sites predicted by TargetScan and miRanda overlap with the AGO CLIP dataset	Homo sapiens			TargetScan with Ago CLIP data
ncRI-40339598	NONHSAG008671	NONHSAG008671	lncRNA	hsa-miR-520f	MI0003146	miRNA	interactions between ncRNAs and miRNAs	Conserved miRNAs target sites predicted by TargetScan and miRanda overlap with the AGO CLIP dataset	Homo sapiens			TargetScan with Ago CLIP data
ncRI-40339850	NONHSAG008671	NONHSAG008671	lncRNA	hsa-miR-526b-3p	MI0003150	miRNA	interactions between ncRNAs and miRNAs	Conserved miRNAs target sites predicted by TargetScan and miRanda overlap with the AGO CLIP dataset	Homo sapiens			TargetScan with Ago CLIP data
ncRI-40340330	NONHSAG008671	NONHSAG008671	lncRNA	hsa-miR-532-3p	MI0003205	miRNA	interactions between ncRNAs and miRNAs	Conserved miRNAs target sites predicted by TargetScan and miRanda overlap with the AGO CLIP dataset	Homo sapiens			TargetScan with Ago CLIP data
ncRI-40340483	NONHSAG008671	NONHSAG008671	lncRNA	hsa-miR-539-3p	MI0003514	miRNA	interactions between ncRNAs and miRNAs	Conserved miRNAs target sites predicted by TargetScan and miRanda overlap with the AGO CLIP dataset	Homo sapiens			TargetScan with Ago CLIP data
ncRI-40340818	NONHSAG008671	NONHSAG008671	lncRNA	hsa-miR-543	MI0005565	miRNA	interactions between ncRNAs and miRNAs	Conserved miRNAs target sites predicted by TargetScan and miRanda overlap with the AGO CLIP dataset	Homo sapiens			TargetScan with Ago CLIP data
ncRI-40341117	NONHSAG008671	NONHSAG008671	lncRNA	hsa-miR-5590-3p	MI0019150	miRNA	interactions between ncRNAs and miRNAs	Conserved miRNAs target sites predicted by TargetScan and miRanda overlap with the AGO CLIP dataset	Homo sapiens			TargetScan with Ago CLIP data
ncRI-40341583	NONHSAG008671	NONHSAG008671	lncRNA	hsa-miR-582-3p	MI0003589	miRNA	interactions between ncRNAs and miRNAs	Conserved miRNAs target sites predicted by TargetScan and miRanda overlap with the AGO CLIP dataset	Homo sapiens			TargetScan with Ago CLIP data
ncRI-40341784	NONHSAG008671	NONHSAG008671	lncRNA	hsa-miR-590-3p	MI0003602	miRNA	interactions between ncRNAs and miRNAs	Conserved miRNAs target sites predicted by TargetScan and miRanda overlap with the AGO CLIP dataset	Homo sapiens			TargetScan with Ago CLIP data
ncRI-40341908	NONHSAG008671	NONHSAG008671	lncRNA	hsa-miR-6088	MI0020365	miRNA	interactions between ncRNAs and miRNAs	Conserved miRNAs target sites predicted by TargetScan and miRanda overlap with the AGO CLIP dataset	Homo sapiens			TargetScan with Ago CLIP data
ncRI-40342069	NONHSAG008671	NONHSAG008671	lncRNA	hsa-miR-613	MI0003626	miRNA	interactions between ncRNAs and miRNAs	Conserved miRNAs target sites predicted by TargetScan and miRanda overlap with the AGO CLIP dataset	Homo sapiens			TargetScan with Ago CLIP data
ncRI-40342204	NONHSAG008671	NONHSAG008671	lncRNA	hsa-mir-615-3p	MI0003628	miRNA	interactions between ncRNAs and miRNAs	Conserved miRNAs target sites predicted by TargetScan and miRanda overlap with the AGO CLIP dataset	Homo sapiens			TargetScan with Ago CLIP data
ncRI-40342349	NONHSAG008671	NONHSAG008671	lncRNA	hsa-miR-6504-3p	MI0022216	miRNA	interactions between ncRNAs and miRNAs	Conserved miRNAs target sites predicted by TargetScan and miRanda overlap with the AGO CLIP dataset	Homo sapiens			TargetScan with Ago CLIP data
ncRI-40342647	NONHSAG008671	NONHSAG008671	lncRNA	hsa-miR-655-3p	MI0003677	miRNA	interactions between ncRNAs and miRNAs	Conserved miRNAs target sites predicted by TargetScan and miRanda overlap with the AGO CLIP dataset	Homo sapiens			TargetScan with Ago CLIP data
ncRI-40342871	NONHSAG008671	NONHSAG008671	lncRNA	hsa-miR-665	MI0005563	miRNA	interactions between ncRNAs and miRNAs	Conserved miRNAs target sites predicted by TargetScan and miRanda overlap with the AGO CLIP dataset	Homo sapiens			TargetScan with Ago CLIP data
ncRI-40343341	NONHSAG008671	NONHSAG008671	lncRNA	hsa-miR-670	MI0003933	miRNA	interactions between ncRNAs and miRNAs	Conserved miRNAs target sites predicted by TargetScan and miRanda overlap with the AGO CLIP dataset	Homo sapiens			TargetScan with Ago CLIP data
ncRI-40343542	NONHSAG008671	NONHSAG008671	lncRNA	hsa-mir-6766	MI0022611	miRNA	interactions between ncRNAs and miRNAs	Conserved miRNAs target sites predicted by TargetScan and miRanda overlap with the AGO CLIP dataset	Homo sapiens			TargetScan with Ago CLIP data
ncRI-40343670	NONHSAG008671	NONHSAG008671	lncRNA	hsa-mir-6807	MI0022652	miRNA	interactions between ncRNAs and miRNAs	Conserved miRNAs target sites predicted by TargetScan and miRanda overlap with the AGO CLIP dataset	Homo sapiens			TargetScan with Ago CLIP data
ncRI-40343890	NONHSAG008671	NONHSAG008671	lncRNA	hsa-miR-6835-3p	MI0022680	miRNA	interactions between ncRNAs and miRNAs	Conserved miRNAs target sites predicted by TargetScan and miRanda overlap with the AGO CLIP dataset	Homo sapiens			TargetScan with Ago CLIP data
ncRI-40344147	NONHSAG008671	NONHSAG008671	lncRNA	hsa-mir-6838	MI0022684	miRNA	interactions between ncRNAs and miRNAs	Conserved miRNAs target sites predicted by TargetScan and miRanda overlap with the AGO CLIP dataset	Homo sapiens			TargetScan with Ago CLIP data
ncRI-40344519	NONHSAG008671	NONHSAG008671	lncRNA	hsa-miR-6866-3p	MI0022713	miRNA	interactions between ncRNAs and miRNAs	Conserved miRNAs target sites predicted by TargetScan and miRanda overlap with the AGO CLIP dataset	Homo sapiens			TargetScan with Ago CLIP data
ncRI-40344737	NONHSAG008671	NONHSAG008671	lncRNA	hsa-miR-6884-5p	MI0022731	miRNA	interactions between ncRNAs and miRNAs	Conserved miRNAs target sites predicted by TargetScan and miRanda overlap with the AGO CLIP dataset	Homo sapiens			TargetScan with Ago CLIP data
ncRI-40345122	NONHSAG008671	NONHSAG008671	lncRNA	hsa-miR-6893-3p	MI0022740	miRNA	interactions between ncRNAs and miRNAs	Conserved miRNAs target sites predicted by TargetScan and miRanda overlap with the AGO CLIP dataset	Homo sapiens			TargetScan with Ago CLIP data
ncRI-40345389	NONHSAG008671	NONHSAG008671	lncRNA	hsa-miR-708-3p	MI0005543	miRNA	interactions between ncRNAs and miRNAs	Conserved miRNAs target sites predicted by TargetScan and miRanda overlap with the AGO CLIP dataset	Homo sapiens			TargetScan with Ago CLIP data
ncRI-40345627	NONHSAG008671	NONHSAG008671	lncRNA	hsa-miR-7153-5p	MI0023613	miRNA	interactions between ncRNAs and miRNAs	Conserved miRNAs target sites predicted by TargetScan and miRanda overlap with the AGO CLIP dataset	Homo sapiens			TargetScan with Ago CLIP data
ncRI-40345784	NONHSAG008671	NONHSAG008671	lncRNA	hsa-mir-744-3p	MI0005559	miRNA	interactions between ncRNAs and miRNAs	Conserved miRNAs target sites predicted by TargetScan and miRanda overlap with the AGO CLIP dataset	Homo sapiens			TargetScan with Ago CLIP data
ncRI-40346065	NONHSAG008671	NONHSAG008671	lncRNA	hsa-miR-7-2-3p	MI0000264	miRNA	interactions between ncRNAs and miRNAs	Conserved miRNAs target sites predicted by TargetScan and miRanda overlap with the AGO CLIP dataset	Homo sapiens			TargetScan with Ago CLIP data
ncRI-40346589	NONHSAG008671	NONHSAG008671	lncRNA	hsa-miR-874	MI0005532	miRNA	interactions between ncRNAs and miRNAs	Conserved miRNAs target sites predicted by TargetScan and miRanda overlap with the AGO CLIP dataset	Homo sapiens			TargetScan with Ago CLIP data
ncRI-40346760	NONHSAG008671	NONHSAG008671	lncRNA	hsa-miR-876-5p	MI0005542	miRNA	interactions between ncRNAs and miRNAs	Conserved miRNAs target sites predicted by TargetScan and miRanda overlap with the AGO CLIP dataset	Homo sapiens			TargetScan with Ago CLIP data
ncRI-40346948	NONHSAG008671	NONHSAG008671	lncRNA	hsa-miR-877-3p	MI0005561	miRNA	interactions between ncRNAs and miRNAs	Conserved miRNAs target sites predicted by TargetScan and miRanda overlap with the AGO CLIP dataset	Homo sapiens			TargetScan with Ago CLIP data
ncRI-40347135	NONHSAG008671	NONHSAG008671	lncRNA	hsa-miR-892c-3p	MI0022560	miRNA	interactions between ncRNAs and miRNAs	Conserved miRNAs target sites predicted by TargetScan and miRanda overlap with the AGO CLIP dataset	Homo sapiens			TargetScan with Ago CLIP data
ncRI-40347365	NONHSAG008671	NONHSAG008671	lncRNA	hsa-mir-92a-1-5p	MI0000093	miRNA	interactions between ncRNAs and miRNAs	Conserved miRNAs target sites predicted by TargetScan and miRanda overlap with the AGO CLIP dataset	Homo sapiens			TargetScan with Ago CLIP data
ncRI-40347544	NONHSAG008671	NONHSAG008671	lncRNA	hsa-miR-92b-3p	MI0003560	miRNA	interactions between ncRNAs and miRNAs	Conserved miRNAs target sites predicted by TargetScan and miRanda overlap with the AGO CLIP dataset	Homo sapiens			TargetScan with Ago CLIP data
ncRI-40347752	NONHSAG008671	NONHSAG008671	lncRNA	hsa-mir-93-3p	MI0000095	miRNA	interactions between ncRNAs and miRNAs	Conserved miRNAs target sites predicted by TargetScan and miRanda overlap with the AGO CLIP dataset	Homo sapiens			TargetScan with Ago CLIP data
ncRI-40348072	NONHSAG008671	NONHSAG008671	lncRNA	hsa-miR-9-5p	MI0000466	miRNA	interactions between ncRNAs and miRNAs	Conserved miRNAs target sites predicted by TargetScan and miRanda overlap with the AGO CLIP dataset	Homo sapiens			TargetScan with Ago CLIP data
ncRI-40348322	NONHSAG008671	NONHSAG008671	lncRNA	hsa-miR-96-5p	MI0000098	miRNA	interactions between ncRNAs and miRNAs	Conserved miRNAs target sites predicted by TargetScan and miRanda overlap with the AGO CLIP dataset	Homo sapiens			TargetScan with Ago CLIP data
ncRI-40348516	NONHSAG008671	NONHSAG008671	lncRNA	hsa-mir-98	MI0000100	miRNA	interactions between ncRNAs and miRNAs	Conserved miRNAs target sites predicted by TargetScan and miRanda overlap with the AGO CLIP dataset	Homo sapiens			TargetScan with Ago CLIP data
ncRI-40362268	NONHSAG008671	NONHSAG008671	lncRNA	hsa-miR-1306-3p	MI0006443	miRNA	interactions between ncRNAs and miRNAs	Conserved miRNAs target sites predicted by TargetScan and miRanda overlap with the AGO CLIP dataset	Homo sapiens			TargetScan with Ago CLIP data
ncRI-40362981	NONHSAG008671	NONHSAG008671	lncRNA	hsa-miR-132-3p	MI0000449	miRNA	interactions between ncRNAs and miRNAs	Conserved miRNAs target sites predicted by TargetScan and miRanda overlap with the AGO CLIP dataset	Homo sapiens			TargetScan with Ago CLIP data
ncRI-40363146	NONHSAG008671	NONHSAG008671	lncRNA	hsa-miR-133b	MI0000822	miRNA	interactions between ncRNAs and miRNAs	Conserved miRNAs target sites predicted by TargetScan and miRanda overlap with the AGO CLIP dataset	Homo sapiens			TargetScan with Ago CLIP data
ncRI-40370761	NONHSAG008671	NONHSAG008671	lncRNA	hsa-miR-192-3p	MI0000234	miRNA	interactions between ncRNAs and miRNAs	Conserved miRNAs target sites predicted by TargetScan and miRanda overlap with the AGO CLIP dataset	Homo sapiens			TargetScan with Ago CLIP data
ncRI-40372761	NONHSAG008671	NONHSAG008671	lncRNA	hsa-mir-19b-1-5p	MI0000074	miRNA	interactions between ncRNAs and miRNAs	Conserved miRNAs target sites predicted by TargetScan and miRanda overlap with the AGO CLIP dataset	Homo sapiens			TargetScan with Ago CLIP data
ncRI-40373374	NONHSAG008671	NONHSAG008671	lncRNA	hsa-miR-202-3p	MI0003130	miRNA	interactions between ncRNAs and miRNAs	Conserved miRNAs target sites predicted by TargetScan and miRanda overlap with the AGO CLIP dataset	Homo sapiens			TargetScan with Ago CLIP data
ncRI-40374901	NONHSAG008671	NONHSAG008671	lncRNA	hsa-miR-212-5p	MI0000288	miRNA	interactions between ncRNAs and miRNAs	Conserved miRNAs target sites predicted by TargetScan and miRanda overlap with the AGO CLIP dataset	Homo sapiens			TargetScan with Ago CLIP data
ncRI-40375475	NONHSAG008671	NONHSAG008671	lncRNA	hsa-miR-215-5p	MI0000291	miRNA	interactions between ncRNAs and miRNAs	Conserved miRNAs target sites predicted by TargetScan and miRanda overlap with the AGO CLIP dataset	Homo sapiens			TargetScan with Ago CLIP data
ncRI-40376867	NONHSAG008671	NONHSAG008671	lncRNA	hsa-mir-222	MI0000299	miRNA	interactions between ncRNAs and miRNAs	Conserved miRNAs target sites predicted by TargetScan and miRanda overlap with the AGO CLIP dataset	Homo sapiens			TargetScan with Ago CLIP data
ncRI-40377568	NONHSAG008671	NONHSAG008671	lncRNA	hsa-miR-23a-3p	MI0000079	miRNA	interactions between ncRNAs and miRNAs	Conserved miRNAs target sites predicted by TargetScan and miRanda overlap with the AGO CLIP dataset	Homo sapiens			TargetScan with Ago CLIP data
ncRI-40377705	NONHSAG008671	NONHSAG008671	lncRNA	hsa-mir-23b-3p	MI0000439	miRNA	interactions between ncRNAs and miRNAs	Conserved miRNAs target sites predicted by TargetScan and miRanda overlap with the AGO CLIP dataset	Homo sapiens			TargetScan with Ago CLIP data
ncRI-40377841	NONHSAG008671	NONHSAG008671	lncRNA	hsa-miR-23c	MI0016010	miRNA	interactions between ncRNAs and miRNAs	Conserved miRNAs target sites predicted by TargetScan and miRanda overlap with the AGO CLIP dataset	Homo sapiens			TargetScan with Ago CLIP data
ncRI-40378128	NONHSAG008671	NONHSAG008671	lncRNA	hsa-mir-25-3p	MI0000082	miRNA	interactions between ncRNAs and miRNAs	Conserved miRNAs target sites predicted by TargetScan and miRanda overlap with the AGO CLIP dataset	Homo sapiens			TargetScan with Ago CLIP data
ncRI-40378287	NONHSAG008671	NONHSAG008671	lncRNA	hsa-mir-27b	MI0000085	miRNA	interactions between ncRNAs and miRNAs	Conserved miRNAs target sites predicted by TargetScan and miRanda overlap with the AGO CLIP dataset	Homo sapiens			TargetScan with Ago CLIP data
ncRI-40378500	NONHSAG008671	NONHSAG008671	lncRNA	hsa-mir-27b-3p	MI0000440	miRNA	interactions between ncRNAs and miRNAs	Conserved miRNAs target sites predicted by TargetScan and miRanda overlap with the AGO CLIP dataset	Homo sapiens			TargetScan with Ago CLIP data
ncRI-40379458	NONHSAG008671	NONHSAG008671	lncRNA	hsa-miR-29a-5p	MI0000087	miRNA	interactions between ncRNAs and miRNAs	Conserved miRNAs target sites predicted by TargetScan and miRanda overlap with the AGO CLIP dataset	Homo sapiens			TargetScan with Ago CLIP data
ncRI-40379600	NONHSAG008671	NONHSAG008671	lncRNA	hsa-mir-29b-2-5p	MI0000107	miRNA	interactions between ncRNAs and miRNAs	Conserved miRNAs target sites predicted by TargetScan and miRanda overlap with the AGO CLIP dataset	Homo sapiens			TargetScan with Ago CLIP data
ncRI-40379740	NONHSAG008671	NONHSAG008671	lncRNA	hsa-mir-29c	MI0000735	miRNA	interactions between ncRNAs and miRNAs	Conserved miRNAs target sites predicted by TargetScan and miRanda overlap with the AGO CLIP dataset	Homo sapiens			TargetScan with Ago CLIP data
ncRI-40381524	NONHSAG008671	NONHSAG008671	lncRNA	hsa-mir-30a	MI0000088	miRNA	interactions between ncRNAs and miRNAs	Conserved miRNAs target sites predicted by TargetScan and miRanda overlap with the AGO CLIP dataset	Homo sapiens			TargetScan with Ago CLIP data
ncRI-40381613	NONHSAG008671	NONHSAG008671	lncRNA	hsa-miR-30b-3p	MI0000441	miRNA	interactions between ncRNAs and miRNAs	Conserved miRNAs target sites predicted by TargetScan and miRanda overlap with the AGO CLIP dataset	Homo sapiens			TargetScan with Ago CLIP data
ncRI-40381703	NONHSAG008671	NONHSAG008671	lncRNA	hsa-mir-30c-1	MI0000736	miRNA	interactions between ncRNAs and miRNAs	Conserved miRNAs target sites predicted by TargetScan and miRanda overlap with the AGO CLIP dataset	Homo sapiens			TargetScan with Ago CLIP data
ncRI-40381792	NONHSAG008671	NONHSAG008671	lncRNA	hsa-miR-30d-3p	MI0000255	miRNA	interactions between ncRNAs and miRNAs	Conserved miRNAs target sites predicted by TargetScan and miRanda overlap with the AGO CLIP dataset	Homo sapiens			TargetScan with Ago CLIP data
ncRI-40381880	NONHSAG008671	NONHSAG008671	lncRNA	hsa-mir-30e-3p	MI0000749	miRNA	interactions between ncRNAs and miRNAs	Conserved miRNAs target sites predicted by TargetScan and miRanda overlap with the AGO CLIP dataset	Homo sapiens			TargetScan with Ago CLIP data
ncRI-40383590	NONHSAG008671	NONHSAG008671	lncRNA	hsa-miR-323a-3p	MI0000807	miRNA	interactions between ncRNAs and miRNAs	Conserved miRNAs target sites predicted by TargetScan and miRanda overlap with the AGO CLIP dataset	Homo sapiens			TargetScan with Ago CLIP data
ncRI-40383919	NONHSAG008671	NONHSAG008671	lncRNA	hsa-mir-32	MI0000090	miRNA	interactions between ncRNAs and miRNAs	Conserved miRNAs target sites predicted by TargetScan and miRanda overlap with the AGO CLIP dataset	Homo sapiens			TargetScan with Ago CLIP data
ncRI-40385459	NONHSAG008671	NONHSAG008671	lncRNA	hsa-miR-339-5p	MI0000815	miRNA	interactions between ncRNAs and miRNAs	Conserved miRNAs target sites predicted by TargetScan and miRanda overlap with the AGO CLIP dataset	Homo sapiens			TargetScan with Ago CLIP data
ncRI-40387448	NONHSAG008671	NONHSAG008671	lncRNA	hsa-miR-363-5p	MI0000764	miRNA	interactions between ncRNAs and miRNAs	Conserved miRNAs target sites predicted by TargetScan and miRanda overlap with the AGO CLIP dataset	Homo sapiens			TargetScan with Ago CLIP data
ncRI-40388198	NONHSAG008671	NONHSAG008671	lncRNA	hsa-mir-367-3p	MI0000775	miRNA	interactions between ncRNAs and miRNAs	Conserved miRNAs target sites predicted by TargetScan and miRanda overlap with the AGO CLIP dataset	Homo sapiens			TargetScan with Ago CLIP data
ncRI-40388559	NONHSAG008671	NONHSAG008671	lncRNA	hsa-miR-369-3p	MI0000777	miRNA	interactions between ncRNAs and miRNAs	Conserved miRNAs target sites predicted by TargetScan and miRanda overlap with the AGO CLIP dataset	Homo sapiens			TargetScan with Ago CLIP data
ncRI-40389731	NONHSAG008671	NONHSAG008671	lncRNA	hsa-mir-374a-3p	MI0000782	miRNA	interactions between ncRNAs and miRNAs	Conserved miRNAs target sites predicted by TargetScan and miRanda overlap with the AGO CLIP dataset	Homo sapiens			TargetScan with Ago CLIP data
ncRI-40389933	NONHSAG008671	NONHSAG008671	lncRNA	hsa-miR-374b-3p	MI0005566	miRNA	interactions between ncRNAs and miRNAs	Conserved miRNAs target sites predicted by TargetScan and miRanda overlap with the AGO CLIP dataset	Homo sapiens			TargetScan with Ago CLIP data
ncRI-40390406	NONHSAG008671	NONHSAG008671	lncRNA	hsa-miR-376a-3p	MI0000784	miRNA	interactions between ncRNAs and miRNAs	Conserved miRNAs target sites predicted by TargetScan and miRanda overlap with the AGO CLIP dataset	Homo sapiens			TargetScan with Ago CLIP data
ncRI-40390532	NONHSAG008671	NONHSAG008671	lncRNA	hsa-miR-376b-3p	MI0002466	miRNA	interactions between ncRNAs and miRNAs	Conserved miRNAs target sites predicted by TargetScan and miRanda overlap with the AGO CLIP dataset	Homo sapiens			TargetScan with Ago CLIP data
ncRI-40390660	NONHSAG008671	NONHSAG008671	lncRNA	hsa-miR-376c-3p	MI0000776	miRNA	interactions between ncRNAs and miRNAs	Conserved miRNAs target sites predicted by TargetScan and miRanda overlap with the AGO CLIP dataset	Homo sapiens			TargetScan with Ago CLIP data
ncRI-40392838	NONHSAG008671	NONHSAG008671	lncRNA	hsa-miR-384	MI0001145	miRNA	interactions between ncRNAs and miRNAs	Conserved miRNAs target sites predicted by TargetScan and miRanda overlap with the AGO CLIP dataset	Homo sapiens			TargetScan with Ago CLIP data
ncRI-40393324	NONHSAG008671	NONHSAG008671	lncRNA	hsa-miR-410-3p	MI0002465	miRNA	interactions between ncRNAs and miRNAs	Conserved miRNAs target sites predicted by TargetScan and miRanda overlap with the AGO CLIP dataset	Homo sapiens			TargetScan with Ago CLIP data
ncRI-40393594	NONHSAG008671	NONHSAG008671	lncRNA	hsa-mir-411	MI0003675	miRNA	interactions between ncRNAs and miRNAs	Conserved miRNAs target sites predicted by TargetScan and miRanda overlap with the AGO CLIP dataset	Homo sapiens			TargetScan with Ago CLIP data
ncRI-40393791	NONHSAG008671	NONHSAG008671	lncRNA	hsa-miR-412	MI0002464	miRNA	interactions between ncRNAs and miRNAs	Conserved miRNAs target sites predicted by TargetScan and miRanda overlap with the AGO CLIP dataset	Homo sapiens			TargetScan with Ago CLIP data
ncRI-40393834	NONHSAG008671	NONHSAG008671	lncRNA	hsa-mir-421	MI0003685	miRNA	interactions between ncRNAs and miRNAs	Conserved miRNAs target sites predicted by TargetScan and miRanda overlap with the AGO CLIP dataset	Homo sapiens			TargetScan with Ago CLIP data
ncRI-40395823	NONHSAG008671	NONHSAG008671	lncRNA	hsa-miR-433	MI0001723	miRNA	interactions between ncRNAs and miRNAs	Conserved miRNAs target sites predicted by TargetScan and miRanda overlap with the AGO CLIP dataset	Homo sapiens			TargetScan with Ago CLIP data
ncRI-40398410	NONHSAG008671	NONHSAG008671	lncRNA	hsa-miR-486-3p	MI0002470	miRNA	interactions between ncRNAs and miRNAs	Conserved miRNAs target sites predicted by TargetScan and miRanda overlap with the AGO CLIP dataset	Homo sapiens			TargetScan with Ago CLIP data
ncRI-40399038	NONHSAG008671	NONHSAG008671	lncRNA	miR-489	MI0003124	miRNA	interactions between ncRNAs and miRNAs	Conserved miRNAs target sites predicted by TargetScan and miRanda overlap with the AGO CLIP dataset	Homo sapiens			TargetScan with Ago CLIP data
ncRI-40399207	NONHSAG008671	NONHSAG008671	lncRNA	hsa-miR-490-3p	MI0003125	miRNA	interactions between ncRNAs and miRNAs	Conserved miRNAs target sites predicted by TargetScan and miRanda overlap with the AGO CLIP dataset	Homo sapiens			TargetScan with Ago CLIP data
ncRI-40399886	NONHSAG008671	NONHSAG008671	lncRNA	hsa-mir-494-3p	MI0003134	miRNA	interactions between ncRNAs and miRNAs	Conserved miRNAs target sites predicted by TargetScan and miRanda overlap with the AGO CLIP dataset	Homo sapiens			TargetScan with Ago CLIP data
ncRI-40400133	NONHSAG008671	NONHSAG008671	lncRNA	hsa-miR-495-3p	MI0003135	miRNA	interactions between ncRNAs and miRNAs	Conserved miRNAs target sites predicted by TargetScan and miRanda overlap with the AGO CLIP dataset	Homo sapiens			TargetScan with Ago CLIP data
ncRI-40400705	NONHSAG008671	NONHSAG008671	lncRNA	hsa-miR-499a-3p	MI0003183	miRNA	interactions between ncRNAs and miRNAs	Conserved miRNAs target sites predicted by TargetScan and miRanda overlap with the AGO CLIP dataset	Homo sapiens			TargetScan with Ago CLIP data
ncRI-40404065	NONHSAG008671	NONHSAG008671	lncRNA	hsa-miR-542-3p	MI0003686	miRNA	interactions between ncRNAs and miRNAs	Conserved miRNAs target sites predicted by TargetScan and miRanda overlap with the AGO CLIP dataset	Homo sapiens			TargetScan with Ago CLIP data
ncRI-40404418	NONHSAG008671	NONHSAG008671	lncRNA	hsa-miR-551a	MI0003556	miRNA	interactions between ncRNAs and miRNAs	Conserved miRNAs target sites predicted by TargetScan and miRanda overlap with the AGO CLIP dataset	Homo sapiens			TargetScan with Ago CLIP data
ncRI-40404472	NONHSAG008671	NONHSAG008671	lncRNA	hsa-miR-551b-5p	MI0003575	miRNA	interactions between ncRNAs and miRNAs	Conserved miRNAs target sites predicted by TargetScan and miRanda overlap with the AGO CLIP dataset	Homo sapiens			TargetScan with Ago CLIP data
ncRI-40404755	NONHSAG008671	NONHSAG008671	lncRNA	hsa-miR-5688	MI0019292	miRNA	interactions between ncRNAs and miRNAs	Conserved miRNAs target sites predicted by TargetScan and miRanda overlap with the AGO CLIP dataset	Homo sapiens			TargetScan with Ago CLIP data
ncRI-40406374	NONHSAG008671	NONHSAG008671	lncRNA	hsa-miR-668-3p	MI0003761	miRNA	interactions between ncRNAs and miRNAs	Conserved miRNAs target sites predicted by TargetScan and miRanda overlap with the AGO CLIP dataset	Homo sapiens			TargetScan with Ago CLIP data
ncRI-40408400	NONHSAG008671	NONHSAG008671	lncRNA	hsa-miR-758-3p	MI0003757	miRNA	interactions between ncRNAs and miRNAs	Conserved miRNAs target sites predicted by TargetScan and miRanda overlap with the AGO CLIP dataset	Homo sapiens			TargetScan with Ago CLIP data
ncRI-40408900	NONHSAG008671	NONHSAG008671	lncRNA	hsa-miR-760	MI0005567	miRNA	interactions between ncRNAs and miRNAs	Conserved miRNAs target sites predicted by TargetScan and miRanda overlap with the AGO CLIP dataset	Homo sapiens			TargetScan with Ago CLIP data
ncRI-40298059	NONHSAG008671	NONHSAG008671	lncRNA	hsa-mir-15b	MI0000069	miRNA	interactions between ncRNAs and miRNAs	Conserved miRNAs target sites predicted by TargetScan and miRanda overlap with the AGO CLIP dataset	Homo sapiens			TargetScan with Ago CLIP data
ncRI-40298059	NONHSAG008671	NONHSAG008671	lncRNA	hsa-mir-16-1	MI0000069	miRNA	interactions between ncRNAs and miRNAs	Conserved miRNAs target sites predicted by TargetScan and miRanda overlap with the AGO CLIP dataset	Homo sapiens			TargetScan with Ago CLIP data
ncRI-40299243	NONHSAG008671	NONHSAG008671	lncRNA	hsa-mir-20b	MI0000071	miRNA	interactions between ncRNAs and miRNAs	Conserved miRNAs target sites predicted by TargetScan and miRanda overlap with the AGO CLIP dataset	Homo sapiens			TargetScan with Ago CLIP data
ncRI-40299243	NONHSAG008671	NONHSAG008671	lncRNA	hsa-mir-93	MI0000071	miRNA	interactions between ncRNAs and miRNAs	Conserved miRNAs target sites predicted by TargetScan and miRanda overlap with the AGO CLIP dataset	Homo sapiens			TargetScan with Ago CLIP data
ncRI-40299579	NONHSAG008671	NONHSAG008671	lncRNA	hsa-mir-181b	MI0000289	miRNA	interactions between ncRNAs and miRNAs	Conserved miRNAs target sites predicted by TargetScan and miRanda overlap with the AGO CLIP dataset	Homo sapiens			TargetScan with Ago CLIP data
ncRI-40302803	NONHSAG008671	NONHSAG008671	lncRNA	hsa-mir-193b	MI0000487	miRNA	interactions between ncRNAs and miRNAs	Conserved miRNAs target sites predicted by TargetScan and miRanda overlap with the AGO CLIP dataset	Homo sapiens			miRanda with Ago CLIP data
ncRI-40304838	NONHSAG008671	NONHSAG008671	lncRNA	hsa-mir-19b	MI0000073	miRNA	interactions between ncRNAs and miRNAs	Conserved miRNAs target sites predicted by TargetScan and miRanda overlap with the AGO CLIP dataset	Homo sapiens			TargetScan with Ago CLIP data
ncRI-40306701	NONHSAG008671	NONHSAG008671	lncRNA	hsa-mir-106b	MI0000076	miRNA	interactions between ncRNAs and miRNAs	Conserved miRNAs target sites predicted by TargetScan and miRanda overlap with the AGO CLIP dataset	Homo sapiens			TargetScan with Ago CLIP data
ncRI-40378287	NONHSAG008671	NONHSAG008671	lncRNA	hsa-mir-27a	MI0000085	miRNA	interactions between ncRNAs and miRNAs	Conserved miRNAs target sites predicted by TargetScan and miRanda overlap with the AGO CLIP dataset	Homo sapiens			TargetScan with Ago CLIP data
ncRI-40381524	NONHSAG008671	NONHSAG008671	lncRNA	hsa-mir-30b	MI0000088	miRNA	interactions between ncRNAs and miRNAs	Conserved miRNAs target sites predicted by TargetScan and miRanda overlap with the AGO CLIP dataset	Homo sapiens			TargetScan with Ago CLIP data
ncRI-40381524	NONHSAG008671	NONHSAG008671	lncRNA	hsa-mir-30c	MI0000088	miRNA	interactions between ncRNAs and miRNAs	Conserved miRNAs target sites predicted by TargetScan and miRanda overlap with the AGO CLIP dataset	Homo sapiens			TargetScan with Ago CLIP data

## Sheet: LINC00702
InterID	NcRNAName	NcRNAID	NcRNAType	PartnerName	PartnerID	PartnerType	Description	Experiment	Organism	PubMedID	TissueOrCellLine	DataSource
ncRI-40030246	LINC00702	NONHSAG005060	lncRNA	WDR33	Q9C0J8	protein	PAR-CLIP showed that WDR33 binds in and very close to the AAUAAA signal	PAR-CLIP	Homo sapiens	25301781	HEK293	High-throughput data
ncRI-40128148	LINC00702	NONHSAG005060	lncRNA	RBM6	P78332	protein	CLIP-Seq analysis of RBM5, RBM6 and RBM10, with 2 biological replicates and one non-specific control for each protein.	CLIP-Seq	Homo sapiens	24332178	HeLa	High-throughput data
ncRI-40138169	LINC00702	NONHSAG005060	lncRNA	RBM10	P98175	protein	CLIP-Seq analysis of RBM5, RBM6 and RBM10, with 2 biological replicates and one non-specific control for each protein.	CLIP-Seq	Homo sapiens	24332178	HeLa	High-throughput data
ncRI-40168186	LINC00702	NONHSAG005060	lncRNA	hnRNPA2B1	O88569	protein	Nuclear HNRNPA2B1 HITS-CLIP.	HITS-CLIP	Homo sapiens		MDA-MB-231	High-throughput data
ncRI-40578219	LINC00702	NONHSAG005061	lncRNA	EIF2C1	Q9UL18	protein	derived from CLIP-seq dataset	CLIP	Homo sapiens		C666	High-throughput data
ncRI-40579836	LINC00702	NONHSAG005061	lncRNA	AGO2	Q9UKV8	protein	derived from CLIP-seq dataset	CLIP	Homo sapiens		C666	High-throughput data
ncRI-40581465	LINC00702	NONHSAG005061	lncRNA	AGO3	Q9H9G7	protein	derived from CLIP-seq dataset	CLIP	Homo sapiens		C666	High-throughput data
ncRI-40583094	LINC00702	NONHSAG005061	lncRNA	AGO4	Q9HCK5	protein	derived from CLIP-seq dataset	CLIP	Homo sapiens		C666	High-throughput data
ncRI-40587380	LINC00702	NONHSAG005061	lncRNA	MBNL2	Q5VZF2	protein	derived from CLIP-seq dataset	CLIP	Homo sapiens	26257173	Hippocampal tissue	High-throughput data
ncRI-40592140	LINC00702	NONHSAG005061	lncRNA	MOV10	P22626	protein	derived from CLIP-seq dataset	CLIP	Homo sapiens	26321680	MDA-MB-231	High-throughput data
ncRI-40604335	LINC00702	NONHSAG005061	lncRNA	FBL	P22087	protein	derived from CLIP-seq dataset	CLIP	Homo sapiens	28031372	Flp-In 293	High-throughput data
ncRI-40621281	LINC00702	NONHSAG005061	lncRNA	DBHS	Q15233	protein	derived from CLIP-seq dataset	CLIP	Homo sapiens	28846091	HeLa	High-throughput data
ncRI-40625435	LINC00702	NONHSAG005061	lncRNA	PSF	P23246	protein	derived from CLIP-seq dataset	CLIP	Homo sapiens	28846091	HeLa	High-throughput data
ncRI-41021848	LINC00702	NONHSAG005061.3	lncRNA	RP11-175K6.1	NONHSAG042077.3	lncRNA	RNA-RNA interaction from RISE database	PARIS	Homo sapiens	27180905	HeLa	RISE database
ncRI-41026360	LINC00702	NONHSAG005061.3	lncRNA	RP11-151A6	ENSG00000280169	ncRNA	RNA-RNA interaction from RISE database	PARIS	Homo sapiens	27180905	HeLa	RISE database
ncRI-41026775	LINC00702	NONHSAG005061.3	lncRNA	VTN	ENSG00000109072	mRNA	RNA-RNA interaction from RISE database	PARIS	Homo sapiens	27180905	HeLa	RISE database
ncRI-41031287	LINC00702	NONHSAG005061.3	lncRNA	CTBP1-AS2	ENSG00000196810	ncRNA	RNA-RNA interaction from RISE database	PARIS	Homo sapiens	27180905	HeLa	RISE database
